# Supplementary material for: Full-length fruit transcriptomes of southern highbush (Vaccinium sp.) and rabbiteye (V. virgatum Ait.) blueberry
Source: BMC Genomics. 2022 Oct 29;23:733. doi: 10.1186/s12864-022-08935-5 (PMC9618223; doi:10.1186/s12864-022-08935-5)
Supplement: Supplementary file 1 — Additional file 1: Table S1. The annotation of fruit-specific transcriptome in Suziblue. Table S2. The annotation of fruit-specific transcriptome in Powderblue. Table S3. List of long non-coding RNA in fruit-specific transcriptomes of Suziblue and Powderblue. Table S4. Summary of hormone-related transcripts in Suziblue fruit-specific transcriptome. Table S5. Summary of hormone-related transcripts in Powderblue fruit-specific transcriptome. [file 12864_2022_8935_MOESM1_ESM.xlsx]

## Sheet: Table S1
Table S1. The annotation of fruit-specific transcriptome in Suziblue
	Tags	SeqName	Description	Length	#Hits	e-Value	sim mean	#GO	GO IDs	GO Names	Enzyme Codes	Enzyme Names	InterPro IDs	InterPro GO IDs	InterPro GO Names
Suziblue	[INTERPRO, NO-BLAST]	PB.1	---NA---	1591									Coil (COILS); mobidb-lite (MOBIDB_LITE); mobidb-lite (MOBIDB_LITE)	no GO terms	no GO terms
Suziblue	[INTERPRO, BLASTED, MAPPED, ANNOTATED]	PB.2	zinc finger protein CONSTANS-LIKE 13	1694	20	1.28e-178	74.34	2	C:GO:0005634; F:GO:0008270	C:nucleus; F:zinc ion binding			IPR000315 (SMART); IPR010402 (PFAM); IPR000315 (PFAM); mobidb-lite (MOBIDB_LITE); PTHR31717 (PANTHER); PTHR31717:SF58 (PANTHER); IPR000315 (PROSITE_PROFILES); IPR000315 (PROSITE_PROFILES); IPR010402 (PROSITE_PROFILES); IPR000315 (CDD); IPR000315 (CDD)	F:GO:0005515; F:GO:0008270	F:protein binding; F:zinc ion binding
Suziblue	[INTERPRO, BLASTED, MAPPED, ANNOTATED]	PB.3	OTU domain-containing protein 6B	1362	20	6.65e-152	88.44	2	F:GO:0004843; P:GO:0006508	F:thiol-dependent ubiquitin-specific protease activity; P:proteolysis	EC:3.4.19.12	Ubiquitinyl hydrolase 1	Coil (COILS); Coil (COILS); IPR003323 (PFAM); G3DSA:3.90.70.80 (GENE3D); mobidb-lite (MOBIDB_LITE); mobidb-lite (MOBIDB_LITE); mobidb-lite (MOBIDB_LITE); mobidb-lite (MOBIDB_LITE); mobidb-lite (MOBIDB_LITE); PTHR12419:SF10 (PANTHER); PTHR12419 (PANTHER); IPR003323 (PROSITE_PROFILES); IPR038765 (SUPERFAMILY)	no GO terms	no GO terms
Suziblue	[INTERPRO, BLASTED, MAPPED, ANNOTATED]	PB.4	peptidyl-prolyl cis-trans isomerase CYP21-4-like isoform X1	1262	20	5.76e-148	86.26	3	P:GO:0000413; F:GO:0003755; C:GO:0016021	P:protein peptidyl-prolyl isomerization; F:peptidyl-prolyl cis-trans isomerase activity; C:integral component of membrane	EC:5.2.1.8	Peptidylprolyl isomerase	IPR002130 (PRINTS); IPR002130 (PFAM); IPR029000 (G3DSA:2.40.100.GENE3D); PTHR47269 (PANTHER); NON_CYTOPLASMIC_DOMAIN (PHOBIUS); CYTOPLASMIC_DOMAIN (PHOBIUS); TRANSMEMBRANE (PHOBIUS); IPR002130 (PROSITE_PROFILES); cd00317 (CDD); IPR029000 (SUPERFAMILY); TMhelix (TMHMM)	P:GO:0000413; F:GO:0003755	P:protein peptidyl-prolyl isomerization; F:peptidyl-prolyl cis-trans isomerase activity
Suziblue	[INTERPRO, BLASTED, MAPPED, ANNOTATED]	PB.5	TMV resistance protein N-like	2333	20	0	80.04	3	P:GO:0007165; C:GO:0016021; F:GO:0043531	P:signal transduction; C:integral component of membrane; F:ADP binding			PR00364 (PRINTS); IPR000157 (SMART); IPR003593 (SMART); G3DSA:3.40.50.300 (GENE3D); IPR002182 (PFAM); IPR035897 (G3DSA:3.40.50.GENE3D); IPR000157 (PFAM); G3DSA:1.10.8.430 (GENE3D); PTHR11017 (PANTHER); PTHR11017:SF246 (PANTHER); IPR000157 (PROSITE_PROFILES); cd00009 (CDD); IPR027417 (SUPERFAMILY); IPR035897 (SUPERFAMILY); IPR036390 (SUPERFAMILY)	F:GO:0005515; P:GO:0007165; F:GO:0043531	F:protein binding; P:signal transduction; F:ADP binding
Suziblue	[INTERPRO, BLASTED, MAPPED, ANNOTATED]	PB.6	N-acetyl-beta-glucosaminyl-glycoprotein like	923	20	9.38e-80	75.65	1	C:GO:0016021	C:integral component of membrane			mobidb-lite (MOBIDB_LITE); mobidb-lite (MOBIDB_LITE); PTHR36336 (PANTHER); SIGNAL_PEPTIDE_C_REGION (PHOBIUS); NON_CYTOPLASMIC_DOMAIN (PHOBIUS); CYTOPLASMIC_DOMAIN (PHOBIUS); SIGNAL_PEPTIDE_H_REGION (PHOBIUS); TRANSMEMBRANE (PHOBIUS); SIGNAL_PEPTIDE_N_REGION (PHOBIUS); SIGNAL_PEPTIDE (PHOBIUS); SignalP-noTM (SIGNALP_EUK); TMhelix (TMHMM); TMhelix (TMHMM)	no GO terms	no GO terms
Suziblue	[INTERPRO, NO-BLAST]	PB.7	---NA---	525									CYTOPLASMIC_DOMAIN (PHOBIUS); TRANSMEMBRANE (PHOBIUS); NON_CYTOPLASMIC_DOMAIN (PHOBIUS); TMhelix (TMHMM)	no GO terms	no GO terms
Suziblue	[INTERPRO, BLASTED]	PB.8	tetratricopeptide repeat protein 38	1835	20	0	86.23						IPR011990 (G3DSA:1.25.40.GENE3D); mobidb-lite (MOBIDB_LITE); IPR033891 (PANTHER); IPR013026 (PROSITE_PROFILES); IPR033891 (CDD); IPR011990 (SUPERFAMILY)	F:GO:0005515	F:protein binding
Suziblue	[INTERPRO, BLASTED, MAPPED, ANNOTATED]	PB.9	serine/threonine-protein phosphatase PP2A catalytic subunit	1786	20	0	99.26	2	F:GO:0004721; P:GO:0006470	F:phosphoprotein phosphatase activity; P:protein dephosphorylation	EC:3.1.3.16	Protein-serine/threonine phosphatase	IPR006186 (PRINTS); IPR006186 (SMART); IPR004843 (PFAM); IPR029052 (G3DSA:3.60.21.GENE3D); PTHR45619 (PANTHER); PTHR45619:SF32 (PANTHER); IPR006186 (PROSITE_PATTERNS); cd07415 (CDD); SSF56300 (SUPERFAMILY)	F:GO:0016787	F:hydrolase activity
Suziblue	[INTERPRO, BLASTED]	PB.10	Actin cross-linking	1479	20	6.4e-124	77.47						G3DSA:2.80.10.50 (GENE3D); IPR007679 (PFAM); mobidb-lite (MOBIDB_LITE); mobidb-lite (MOBIDB_LITE); PTHR31205:SF33 (PANTHER); PTHR31205 (PANTHER); IPR008999 (SUPERFAMILY)	no GO terms	no GO terms
Suziblue	[INTERPRO, BLASTED, MAPPED]	PB.11	zinc finger CCCH domain-containing protein 16 isoform X1	1840	20	1.18e-166	67.38	1	F:GO:0046872	F:metal ion binding			IPR000571 (SMART); G3DSA:4.10.1000.10 (GENE3D); IPR000571 (PFAM); mobidb-lite (MOBIDB_LITE); mobidb-lite (MOBIDB_LITE); mobidb-lite (MOBIDB_LITE); PTHR11224:SF44 (PANTHER); PTHR11224 (PANTHER); IPR000571 (PROSITE_PROFILES); IPR036855 (SUPERFAMILY)	F:GO:0046872	F:metal ion binding
Suziblue	[INTERPRO, BLASTED, MAPPED, ANNOTATED]	PB.12	Methyltransferase PMT9	1322	20	0	92.95	4	C:GO:0005741; F:GO:0008168; P:GO:0032259; P:GO:0055085	C:mitochondrial outer membrane; F:methyltransferase activity; P:methylation; P:transmembrane transport			IPR009770 (SMART); IPR009770 (PFAM); G3DSA:3.10.180.50 (GENE3D); PTHR31136 (PANTHER); PTHR31136:SF5 (PANTHER); cd16350 (CDD)	no GO terms	no GO terms
Suziblue	[INTERPRO, BLASTED, MAPPED, ANNOTATED]	PB.13	mitochondrial outer membrane protein porin of 36 kDa	1234	20	0	94.09	4	C:GO:0005741; F:GO:0008308; P:GO:0015698; P:GO:0098656	C:mitochondrial outer membrane; F:voltage-gated anion channel activity; P:inorganic anion transport; P:anion transmembrane transport			IPR027246 (PFAM); IPR023614 (G3DSA:2.40.160.GENE3D); PTHR11743:SF50 (PANTHER); IPR001925 (PANTHER); IPR001925 (PROSITE_PATTERNS); cd07306 (CDD)	C:GO:0005741; F:GO:0008308; P:GO:0055085; P:GO:0098656	C:mitochondrial outer membrane; F:voltage-gated anion channel activity; P:transmembrane transport; P:anion transmembrane transport
Suziblue	[INTERPRO, BLASTED, MAPPED, ANNOTATED]	PB.14	dnaJ homolog subfamily B member 4-like	1379	20	9.12e-142	74.03	4	C:GO:0005829; F:GO:0051082; P:GO:0051085; F:GO:0051087	C:cytosol; F:unfolded protein binding; P:chaperone cofactor-dependent protein refolding; F:chaperone binding			IPR001623 (PRINTS); IPR001623 (SMART); IPR002939 (PFAM); G3DSA:2.60.260.20 (GENE3D); G3DSA:2.60.260.20 (GENE3D); IPR001623 (PFAM); IPR036869 (G3DSA:1.10.287.GENE3D); mobidb-lite (MOBIDB_LITE); mobidb-lite (MOBIDB_LITE); PTHR24078:SF534 (PANTHER); PTHR24078 (PANTHER); IPR018253 (PROSITE_PATTERNS); IPR001623 (PROSITE_PROFILES); cd10747 (CDD); IPR001623 (CDD); IPR036869 (SUPERFAMILY); IPR008971 (SUP…	P:GO:0006457; F:GO:0051082	P:protein folding; F:unfolded protein binding
Suziblue	[INTERPRO, BLASTED, MAPPED, ANNOTATED]	PB.15	Kinesin-like protein	1388	20	1.73e-151	83.97	1	C:GO:0016021	C:integral component of membrane			Coil (COILS); IPR012458 (PFAM); mobidb-lite (MOBIDB_LITE); mobidb-lite (MOBIDB_LITE); PTHR46667:SF6 (PANTHER); PTHR46667 (PANTHER); TMhelix (TMHMM); TMhelix (TMHMM)	no GO terms	no GO terms
Suziblue	[INTERPRO, BLASTED, MAPPED, ANNOTATED]	PB.16	peptidyl-prolyl cis-trans isomerase CYP23	1031	20	7.62e-140	92.12	4	P:GO:0000413; F:GO:0003755; C:GO:0005768; C:GO:0005802	P:protein peptidyl-prolyl isomerization; F:peptidyl-prolyl cis-trans isomerase activity; C:endosome; C:trans-Golgi network	EC:5.2.1.8	Peptidylprolyl isomerase	IPR002130 (PRINTS); IPR029000 (G3DSA:2.40.100.GENE3D); IPR002130 (PFAM); PTHR47511 (PANTHER); NON_CYTOPLASMIC_DOMAIN (PHOBIUS); SIGNAL_PEPTIDE_N_REGION (PHOBIUS); SIGNAL_PEPTIDE_C_REGION (PHOBIUS); SIGNAL_PEPTIDE (PHOBIUS); SIGNAL_PEPTIDE_H_REGION (PHOBIUS); IPR002130 (PROSITE_PROFILES); cd00317 (CDD); SignalP-noTM (SIGNALP_EUK); IPR029000 (SUPERFAMILY); TMhelix (TMHMM)	P:GO:0000413; F:GO:0003755	P:protein peptidyl-prolyl isomerization; F:peptidyl-prolyl cis-trans isomerase activity
Suziblue	[INTERPRO, BLASTED]	PB.17	patellin-3	2005	20	0	81.57						PR00180 (PRINTS); IPR011074 (SMART); IPR001251 (SMART); IPR011074 (PFAM); IPR036865 (G3DSA:3.40.525.GENE3D); IPR001251 (PFAM); mobidb-lite (MOBIDB_LITE); mobidb-lite (MOBIDB_LITE); mobidb-lite (MOBIDB_LITE); mobidb-lite (MOBIDB_LITE); PTHR45932 (PANTHER); PTHR45932:SF6 (PANTHER); IPR009038 (PROSITE_PROFILES); IPR001251 (PROSITE_PROFILES); IPR001251 (CDD); IPR036598 (SUPERFAMILY); IPR036273 (SUPER…	no GO terms	no GO terms
Suziblue	[INTERPRO, BLASTED, MAPPED, ANNOTATED]	PB.18	glycine-rich RNA-binding protein-like	1280	20	9.78e-21	98.09	5	F:GO:0003729; C:GO:0005634; P:GO:0006397; P:GO:0051252; C:GO:1990904	F:mRNA binding; C:nucleus; P:mRNA processing; P:regulation of RNA metabolic process; C:ribonucleoprotein complex			mobidb-lite (MOBIDB_LITE)	no GO terms	no GO terms
Suziblue	[INTERPRO, BLASTED, MAPPED, ANNOTATED]	PB.19	50S ribosomal protein	791	20	7.04e-73	91.95	7	F:GO:0003735; C:GO:0005840; P:GO:0006412; C:GO:0016020; F:GO:0016651; F:GO:0051539; P:GO:0055114	F:structural constituent of ribosome; C:ribosome; P:translation; C:membrane; F:oxidoreductase activity, acting on NAD(P)H; F:4 iron, 4 sulfur cluster binding; P:oxidation-reduction process			IPR001684 (PRINTS); G3DSA:2.40.50.1030 (GENE3D); IPR001684 (PFAM); PTHR15893:SF10 (PANTHER); IPR001684 (PANTHER); IPR018261 (PROSITE_PATTERNS); SSF110324 (SUPERFAMILY)	F:GO:0003735; C:GO:0005840; P:GO:0006412	F:structural constituent of ribosome; C:ribosome; P:translation
Suziblue	[INTERPRO, BLASTED, MAPPED, ANNOTATED]	PB.20	phenylalanine--tRNA ligase alpha subunit, cytoplasmic	1884	20	0	91.68	6	F:GO:0000049; F:GO:0004826; F:GO:0005524; C:GO:0005829; P:GO:0006432; C:GO:0009328	F:tRNA binding; F:phenylalanine-tRNA ligase activity; F:ATP binding; C:cytosol; P:phenylalanyl-tRNA aminoacylation; C:phenylalanine-tRNA ligase complex	EC:6.1.1.20	Phenylalanine--tRNA ligase	IPR040724 (PFAM); G3DSA:1.10.10.2320 (GENE3D); IPR004529 (TIGRFAM); G3DSA:1.10.10.2310 (GENE3D); G3DSA:3.30.930.10 (GENE3D); G3DSA:1.10.10.2330 (GENE3D); IPR002319 (PFAM); IPR040725 (PFAM); PTHR11538:SF40 (PANTHER); PTHR11538 (PANTHER); IPR006195 (PROSITE_PROFILES); cd00496 (CDD); SSF55681 (SUPERFAMILY)	F:GO:0000049; F:GO:0000166; F:GO:0004812; F:GO:0004826; F:GO:0005524; C:GO:0005737; P:GO:0006432; P:GO:0043039	F:tRNA binding; F:nucleotide binding; F:aminoacyl-tRNA ligase activity; F:phenylalanine-tRNA ligase activity; F:ATP binding; C:cytoplasm; P:phenylalanyl-tRNA aminoacylation; P:tRNA aminoacylation
Suziblue	[INTERPRO, BLASTED, MAPPED, ANNOTATED]	PB.21	ubiquitin-conjugating enzyme E2 2	992	20	1.05e-110	98.61	8	P:GO:0000209; F:GO:0005524; C:GO:0005737; P:GO:0006281; P:GO:0016574; F:GO:0016874; P:GO:0043161; F:GO:0061631	P:protein polyubiquitination; F:ATP binding; C:cytoplasm; P:DNA repair; P:histone ubiquitination; F:ligase activity; P:proteasome-mediated ubiquitin-dependent protein catabolic process; F:ubiquitin conjugating enzyme activity	EC:2.3.2.23	E2 ubiquitin-conjugating enzyme	SM00212 (SMART); IPR000608 (PFAM); IPR016135 (G3DSA:3.10.110.GENE3D); PTHR24067 (PANTHER); PTHR24067:SF293 (PANTHER); IPR023313 (PROSITE_PATTERNS); IPR000608 (PROSITE_PROFILES); IPR000608 (CDD); IPR016135 (SUPERFAMILY)	no GO terms	no GO terms
Suziblue	[INTERPRO, BLASTED, MAPPED, ANNOTATED]	PB.22	NADH dehydrogenase [ubiquinone] iron-sulfur protein 8, mitochondrial	1125	20	1.47e-147	93.98	7	C:GO:0005747; P:GO:0006120; F:GO:0008137; P:GO:0009060; P:GO:0032981; F:GO:0046872; F:GO:0051539	C:mitochondrial respiratory chain complex I; P:mitochondrial electron transport, NADH to ubiquinone; F:NADH dehydrogenase (ubiquinone) activity; P:aerobic respiration; P:mitochondrial respiratory chain complex I assembly; F:metal ion binding; F:4 iron, 4 sulfur cluster binding	EC:7.1.1.2; EC:1.6.5.11; EC:1.6.99.3	n/a; NADH dehydrogenase (quinone); NADH dehydrogenase	IPR017896 (PFAM); IPR010226 (TIGRFAM); G3DSA:3.30.70.3270 (GENE3D); IPR010226 (PANTHER); PTHR10849:SF20 (PANTHER); IPR017900 (PROSITE_PATTERNS); IPR017900 (PROSITE_PATTERNS); SIGNAL_PEPTIDE_N_REGION (PHOBIUS); SIGNAL_PEPTIDE_C_REGION (PHOBIUS); SIGNAL_PEPTIDE_H_REGION (PHOBIUS); SIGNAL_PEPTIDE (PHOBIUS); NON_CYTOPLASMIC_DOMAIN (PHOBIUS); IPR010226 (HAMAP); IPR017896 (PROSITE_PROFILES); IPR017896 …	C:GO:0016020; F:GO:0016651; F:GO:0051539; P:GO:0055114	C:membrane; F:oxidoreductase activity, acting on NAD(P)H; F:4 iron, 4 sulfur cluster binding; P:oxidation-reduction process
Suziblue	[INTERPRO, BLASTED]	PB.23	BTB/POZ domain-containing protein At3g05675-like isoform X1	1771	20	0	81.88						G3DSA:3.30.710.10 (GENE3D); mobidb-lite (MOBIDB_LITE); IPR038920 (PANTHER); PTHR31060:SF6 (PANTHER); cd18294 (CDD)	no GO terms	no GO terms
Suziblue	[INTERPRO, BLASTED, MAPPED, ANNOTATED]	PB.24	Erythronate-4-phosphate dehydrogenase family protein	1621	20	9.95e-178	77.84	3	F:GO:0004617; P:GO:0006520; C:GO:0016021	F:phosphoglycerate dehydrogenase activity; P:cellular amino acid metabolic process; C:integral component of membrane	EC:1.1.1.95	Phosphoglycerate dehydrogenase	PTHR42938 (PANTHER); PTHR42938:SF7 (PANTHER); CYTOPLASMIC_DOMAIN (PHOBIUS); TRANSMEMBRANE (PHOBIUS); NON_CYTOPLASMIC_DOMAIN (PHOBIUS); TMhelix (TMHMM)	no GO terms	no GO terms
Suziblue	[INTERPRO, BLASTED, MAPPED, ANNOTATED]	PB.25	Ras-related protein Rab7	955	20	2.92e-147	98.47	6	F:GO:0003924; F:GO:0005525; C:GO:0005774; P:GO:0006886; C:GO:0012505; P:GO:0032482	F:GTPase activity; F:GTP binding; C:vacuolar membrane; P:intracellular protein transport; C:endomembrane system; P:Rab protein signal transduction	EC:3.6.1.15	Nucleoside-triphosphate phosphatase	PR00449 (PRINTS); SM00175 (SMART); SM00174 (SMART); SM00176 (SMART); SM00173 (SMART); IPR001806 (PFAM); G3DSA:3.40.50.300 (GENE3D); IPR005225 (TIGRFAM); PTHR24073:SF1027 (PANTHER); PTHR24073 (PANTHER); PS51419 (PROSITE_PROFILES); cd01862 (CDD); IPR027417 (SUPERFAMILY)	F:GO:0003924; F:GO:0005525	F:GTPase activity; F:GTP binding
Suziblue	[INTERPRO, BLASTED, MAPPED, ANNOTATED]	PB.26	coatomer subunit gamma-2	3209	20	0	95.65	13	C:GO:0000139; F:GO:0005198; C:GO:0005783; C:GO:0005793; C:GO:0005829; C:GO:0005886; P:GO:0006886; P:GO:0006888; P:GO:0006891; P:GO:0009306; C:GO:0009506; C:GO:0009507; C:GO:0030126	C:Golgi membrane; F:structural molecule activity; C:endoplasmic reticulum; C:endoplasmic reticulum-Golgi intermediate compartment; C:cytosol; C:plasma membrane; P:intracellular protein transport; P:endoplasmic reticulum to Golgi vesicle-mediated transport; P:intra-Golgi vesicle-mediated transport; P:protein secretion; C:plasmodesma; C:chloroplast; C:COPI vesicle coat			IPR002553 (PFAM); IPR013040 (PFAM); IPR011989 (G3DSA:1.25.10.GENE3D); IPR017106 (PIRSF); IPR037067 (G3DSA:2.60.40.GENE3D); mobidb-lite (MOBIDB_LITE); mobidb-lite (MOBIDB_LITE); PTHR10261:SF6 (PANTHER); IPR017106 (PANTHER); IPR016024 (SUPERFAMILY); IPR013041 (SUPERFAMILY)	F:GO:0005198; P:GO:0006886; P:GO:0016192; C:GO:0030117; C:GO:0030126	F:structural molecule activity; P:intracellular protein transport; P:vesicle-mediated transport; C:membrane coat; C:COPI vesicle coat
Suziblue	[INTERPRO, BLASTED]	PB.27	sarcoplasmic reticulum histidine-rich calcium-binding protein	1353	5	5.97e-36	71.64						Coil (COILS); mobidb-lite (MOBIDB_LITE); mobidb-lite (MOBIDB_LITE); mobidb-lite (MOBIDB_LITE); mobidb-lite (MOBIDB_LITE); mobidb-lite (MOBIDB_LITE); mobidb-lite (MOBIDB_LITE); mobidb-lite (MOBIDB_LITE); mobidb-lite (MOBIDB_LITE); mobidb-lite (MOBIDB_LITE); mobidb-lite (MOBIDB_LITE); mobidb-lite (MOBIDB_LITE); PTHR37715 (PANTHER)	no GO terms	no GO terms
Suziblue	[INTERPRO, BLASTED, MAPPED, ANNOTATED]	PB.28	hydroxymethylglutaryl-CoA lyase, mitochondrial	1671	20	0	83.58	5	F:GO:0004419; C:GO:0005739; P:GO:0006552; P:GO:0006629; P:GO:0046951	F:hydroxymethylglutaryl-CoA lyase activity; C:mitochondrion; P:leucine catabolic process; P:lipid metabolic process; P:ketone body biosynthetic process	EC:4.1.3.4	Hydroxymethylglutaryl-CoA lyase	IPR000891 (PFAM); IPR013785 (G3DSA:3.20.20.GENE3D); PTHR42738 (PANTHER); IPR030020 (PTHR42738:PANTHER); IPR000138 (PROSITE_PATTERNS); IPR000891 (PROSITE_PROFILES); cd07938 (CDD); SSF51569 (SUPERFAMILY)	F:GO:0003824; F:GO:0004419; C:GO:0005739; P:GO:0046951	F:catalytic activity; F:hydroxymethylglutaryl-CoA lyase activity; C:mitochondrion; P:ketone body biosynthetic process
Suziblue	[INTERPRO, BLASTED, MAPPED, ANNOTATED]	PB.29	hypothetical protein C3L33_16911, partial	1590	20	5.93e-156	77.13	1	C:GO:0016021	C:integral component of membrane			PTHR35285 (PANTHER); TRANSMEMBRANE (PHOBIUS); NON_CYTOPLASMIC_DOMAIN (PHOBIUS); SIGNAL_PEPTIDE_C_REGION (PHOBIUS); SIGNAL_PEPTIDE_N_REGION (PHOBIUS); SIGNAL_PEPTIDE_H_REGION (PHOBIUS); SIGNAL_PEPTIDE (PHOBIUS); CYTOPLASMIC_DOMAIN (PHOBIUS); SignalP-noTM (SIGNALP_EUK); TMhelix (TMHMM)	no GO terms	no GO terms
Suziblue	[INTERPRO, BLASTED, MAPPED, ANNOTATED]	PB.30	E3 ubiquitin-protein ligase UPL1 isoform X1	3614	20	0	88.13	3	C:GO:0005737; P:GO:0016567; F:GO:0061630	C:cytoplasm; P:protein ubiquitination; F:ubiquitin protein ligase activity			Coil (COILS); IPR000569 (SMART); G3DSA:3.30.2160.10 (GENE3D); G3DSA:3.30.2410.10 (GENE3D); G3DSA:3.90.1750.10 (GENE3D); IPR000569 (PFAM); mobidb-lite (MOBIDB_LITE); mobidb-lite (MOBIDB_LITE); PTHR11254 (PANTHER); PTHR11254:SF398 (PANTHER); IPR000569 (PROSITE_PROFILES); IPR000569 (CDD); IPR035983 (SUPERFAMILY)	F:GO:0004842	F:ubiquitin-protein transferase activity
Suziblue	[INTERPRO, BLASTED, MAPPED, ANNOTATED]	PB.31	heat shock cognate protein 80	2564	20	0	98.64	10	F:GO:0005524; C:GO:0005829; C:GO:0005886; P:GO:0006457; C:GO:0009986; C:GO:0032991; P:GO:0034605; C:GO:0048471; P:GO:0050821; F:GO:0051082	F:ATP binding; C:cytosol; C:plasma membrane; P:protein folding; C:cell surface; C:protein-containing complex; P:cellular response to heat; C:perinuclear region of cytoplasm; P:protein stabilization; F:unfolded protein binding			Coil (COILS); Coil (COILS); IPR020575 (PRINTS); IPR003594 (SMART); IPR037196 (G3DSA:1.20.120.GENE3D); IPR003594 (PFAM); IPR001404 (PFAM); IPR036890 (G3DSA:3.30.565.GENE3D); IPR001404 (PIRSF); G3DSA:3.30.230.80 (GENE3D); G3DSA:3.40.50.11260 (GENE3D); G3DSA:3.30.70.2140 (GENE3D); mobidb-lite (MOBIDB_LITE); mobidb-lite (MOBIDB_LITE); mobidb-lite (MOBIDB_LITE); PTHR11528:SF91 (PANTHER); PTHR11528:SF9…	F:GO:0005524; P:GO:0006457; F:GO:0051082	F:ATP binding; P:protein folding; F:unfolded protein binding
Suziblue	[INTERPRO, BLASTED, MAPPED, ANNOTATED]	PB.32	two-pore potassium channel 1	1454	20	4.7e-162	81.51	6	C:GO:0005887; C:GO:0009705; F:GO:0022841; P:GO:0030007; P:GO:0030322; P:GO:0071805	C:integral component of plasma membrane; C:plant-type vacuole membrane; F:potassium ion leak channel activity; P:cellular potassium ion homeostasis; P:stabilization of membrane potential; P:potassium ion transmembrane transport			IPR003280 (PRINTS); IPR013099 (PFAM); G3DSA:1.10.287.70 (GENE3D); G3DSA:1.10.287.70 (GENE3D); PTHR11003 (PANTHER); IPR031144 (PTHR11003:PANTHER); IPR018247 (PROSITE_PATTERNS); IPR018247 (PROSITE_PATTERNS); TRANSMEMBRANE (PHOBIUS); TRANSMEMBRANE (PHOBIUS); NON_CYTOPLASMIC_DOMAIN (PHOBIUS); NON_CYTOPLASMIC_DOMAIN (PHOBIUS); CYTOPLASMIC_DOMAIN (PHOBIUS); CYTOPLASMIC_DOMAIN (PHOBIUS); NON_CYTOPLASMIC…	F:GO:0005267; C:GO:0005887; C:GO:0009705; C:GO:0016020; F:GO:0022841; P:GO:0030007; P:GO:0071805	F:potassium channel activity; C:integral component of plasma membrane; C:plant-type vacuole membrane; C:membrane; F:potassium ion leak channel activity; P:cellular potassium ion homeostasis; P:potassium ion transmembrane transport
Suziblue	[INTERPRO, BLASTED]	PB.33	Tubby-like F-box protein	1122	20	1.44e-118	80.48						G3DSA:3.40.50.300 (GENE3D); PF13671 (PFAM); PTHR37807 (PANTHER); IPR027417 (SUPERFAMILY)	no GO terms	no GO terms
Suziblue	[INTERPRO, BLASTED, MAPPED, ANNOTATED]	PB.34	oxygen-evolving enhancer protein 2-2, chloroplastic	1096	20	2.67e-144	86.38	5	F:GO:0005509; C:GO:0009535; C:GO:0009654; P:GO:0015979; C:GO:0019898	F:calcium ion binding; C:chloroplast thylakoid membrane; C:photosystem II oxygen evolving complex; P:photosynthesis; C:extrinsic component of membrane			IPR002683 (PFAM); IPR016123 (G3DSA:3.40.1000.GENE3D); PTHR31407:SF40 (PANTHER); PTHR31407 (PANTHER); IPR016123 (SUPERFAMILY)	F:GO:0005509; C:GO:0009523; C:GO:0009654; P:GO:0015979; C:GO:0019898	F:calcium ion binding; C:photosystem II; C:photosystem II oxygen evolving complex; P:photosynthesis; C:extrinsic component of membrane
Suziblue	[INTERPRO, BLASTED, MAPPED, ANNOTATED]	PB.35	cytochrome P450 71D10-like	1797	20	7.45e-82	54.37	1	F:GO:0016491	F:oxidoreductase activity			IPR001128 (PFAM); IPR036396 (G3DSA:1.10.630.GENE3D); CYTOPLASMIC_DOMAIN (PHOBIUS); TRANSMEMBRANE (PHOBIUS); NON_CYTOPLASMIC_DOMAIN (PHOBIUS); SignalP-noTM (SIGNALP_EUK); IPR036396 (SUPERFAMILY); TMhelix (TMHMM)	F:GO:0005506; F:GO:0016705; F:GO:0020037; P:GO:0055114	F:iron ion binding; F:oxidoreductase activity, acting on paired donors, with incorporation or reduction of molecular oxygen; F:heme binding; P:oxidation-reduction process
Suziblue	[INTERPRO, BLASTED]	PB.36	VQ motif-containing protein 22-like	1450	3	0.000114	72						IPR008889 (PFAM); mobidb-lite (MOBIDB_LITE); mobidb-lite (MOBIDB_LITE); mobidb-lite (MOBIDB_LITE); mobidb-lite (MOBIDB_LITE); PTHR33179:SF29 (PANTHER); IPR039609 (PANTHER)	no GO terms	no GO terms
Suziblue	[INTERPRO, BLASTED, MAPPED, ANNOTATED]	PB.37	cytochrome P450 97B2, chloroplastic	2132	20	0	91.13	6	F:GO:0004497; F:GO:0005506; C:GO:0009507; F:GO:0016705; F:GO:0020037; P:GO:0055114	F:monooxygenase activity; F:iron ion binding; C:chloroplast; F:oxidoreductase activity, acting on paired donors, with incorporation or reduction of molecular oxygen; F:heme binding; P:oxidation-reduction process			Coil (COILS); IPR001128 (PRINTS); IPR002401 (PRINTS); IPR036396 (G3DSA:1.10.630.GENE3D); IPR001128 (PFAM); mobidb-lite (MOBIDB_LITE); PTHR24291 (PANTHER); PTHR24291:SF142 (PANTHER); IPR017972 (PROSITE_PATTERNS); CYTOPLASMIC_DOMAIN (PHOBIUS); NON_CYTOPLASMIC_DOMAIN (PHOBIUS); TRANSMEMBRANE (PHOBIUS); IPR036396 (SUPERFAMILY)	F:GO:0005506; F:GO:0016705; F:GO:0020037; P:GO:0055114	F:iron ion binding; F:oxidoreductase activity, acting on paired donors, with incorporation or reduction of molecular oxygen; F:heme binding; P:oxidation-reduction process
Suziblue	[INTERPRO, BLASTED, MAPPED, ANNOTATED]	PB.38	glyceraldehyde-3-phosphate dehydrogenase A, chloroplastic	1567	20	0	93.72	7	F:GO:0004365; P:GO:0006006; C:GO:0009507; C:GO:0048046; F:GO:0050661; F:GO:0051287; P:GO:0055114	F:glyceraldehyde-3-phosphate dehydrogenase (NAD+) (phosphorylating) activity; P:glucose metabolic process; C:chloroplast; C:apoplast; F:NADP binding; F:NAD binding; P:oxidation-reduction process	EC:1.2.1.59; EC:1.2.1.12	Glyceraldehyde-3-phosphate dehydrogenase (NAD(P)(+)) (phosphorylating); Glyceraldehyde-3-phosphate dehydrogenase (phosphorylating)	IPR020831 (PRINTS); IPR020828 (SMART); G3DSA:3.40.50.720 (GENE3D); G3DSA:3.30.360.10 (GENE3D); IPR020831 (PIRSF); IPR020829 (PFAM); IPR020828 (PFAM); IPR006424 (TIGRFAM); PTHR43148 (PANTHER); PTHR43148:SF8 (PANTHER); IPR020830 (PROSITE_PATTERNS); IPR036291 (SUPERFAMILY); SSF55347 (SUPERFAMILY)	P:GO:0006006; F:GO:0016620; F:GO:0050661; F:GO:0051287; P:GO:0055114	P:glucose metabolic process; F:oxidoreductase activity, acting on the aldehyde or oxo group of donors, NAD or NADP as acceptor; F:NADP binding; F:NAD binding; P:oxidation-reduction process
Suziblue	[INTERPRO, BLASTED, MAPPED, ANNOTATED]	PB.39	phosphatidylserine decarboxylase proenzyme 1, mitochondrial	1651	20	0	83.18	4	F:GO:0004609; P:GO:0006646; P:GO:0016540; C:GO:0031305	F:phosphatidylserine decarboxylase activity; P:phosphatidylethanolamine biosynthetic process; P:protein autoprocessing; C:integral component of mitochondrial inner membrane	EC:4.1.1.65	Phosphatidylserine decarboxylase	IPR033177 (TIGRFAM); IPR003817 (PFAM); PTHR10067:SF6 (PANTHER); IPR003817 (PANTHER); NON_CYTOPLASMIC_DOMAIN (PHOBIUS); TRANSMEMBRANE (PHOBIUS); CYTOPLASMIC_DOMAIN (PHOBIUS); IPR033661 (HAMAP)	F:GO:0004609; C:GO:0005739; P:GO:0008654	F:phosphatidylserine decarboxylase activity; C:mitochondrion; P:phospholipid biosynthetic process
Suziblue	[INTERPRO, BLASTED, MAPPED, ANNOTATED]	PB.40	splicing factor-like protein 1	2921	20	2.58e-66	46.92	1	F:GO:0005488	F:binding			CYTOPLASMIC_DOMAIN (PHOBIUS); SIGNAL_PEPTIDE_N_REGION (PHOBIUS); TRANSMEMBRANE (PHOBIUS); NON_CYTOPLASMIC_DOMAIN (PHOBIUS); SIGNAL_PEPTIDE_H_REGION (PHOBIUS); SIGNAL_PEPTIDE_C_REGION (PHOBIUS); SIGNAL_PEPTIDE (PHOBIUS)	no GO terms	no GO terms
Suziblue	[INTERPRO, BLASTED, MAPPED, ANNOTATED]	PB.41	O-fucosyltransferase 29-like	2225	20	0	86.77	5	C:GO:0005768; C:GO:0005802; P:GO:0006004; C:GO:0016021; F:GO:0016757	C:endosome; C:trans-Golgi network; P:fucose metabolic process; C:integral component of membrane; F:transferase activity, transferring glycosyl groups			IPR019378 (PFAM); IPR024709 (PIRSF); G3DSA:3.40.50.11350 (GENE3D); mobidb-lite (MOBIDB_LITE); PTHR31818 (PANTHER); PTHR31818:SF3 (PANTHER); NON_CYTOPLASMIC_DOMAIN (PHOBIUS); CYTOPLASMIC_DOMAIN (PHOBIUS); TRANSMEMBRANE (PHOBIUS); IPR024709 (CDD); TMhelix (TMHMM)	no GO terms	no GO terms
Suziblue	[INTERPRO, BLASTED]	PB.42	Serine-rich adhesin for platelets like	5530	20	0	70.11						Coil (COILS); IPR014002 (SMART); IPR008395 (PFAM); mobidb-lite (MOBIDB_LITE); mobidb-lite (MOBIDB_LITE); mobidb-lite (MOBIDB_LITE); mobidb-lite (MOBIDB_LITE); mobidb-lite (MOBIDB_LITE); mobidb-lite (MOBIDB_LITE); mobidb-lite (MOBIDB_LITE); mobidb-lite (MOBIDB_LITE); mobidb-lite (MOBIDB_LITE); mobidb-lite (MOBIDB_LITE); mobidb-lite (MOBIDB_LITE); mobidb-lite (MOBIDB_LITE); mobidb-lite (MOBIDB_LITE…	no GO terms	no GO terms
Suziblue	[INTERPRO, BLASTED, MAPPED]	PB.43	protein KAKU4 isoform X1	2146	20	6.58e-177	57.42	1	C:GO:0016021	C:integral component of membrane			mobidb-lite (MOBIDB_LITE); mobidb-lite (MOBIDB_LITE); mobidb-lite (MOBIDB_LITE); mobidb-lite (MOBIDB_LITE); mobidb-lite (MOBIDB_LITE); mobidb-lite (MOBIDB_LITE); mobidb-lite (MOBIDB_LITE); mobidb-lite (MOBIDB_LITE); mobidb-lite (MOBIDB_LITE); mobidb-lite (MOBIDB_LITE); mobidb-lite (MOBIDB_LITE); PTHR33416:SF17 (PANTHER); PTHR33416 (PANTHER)	no GO terms	no GO terms
Suziblue	[INTERPRO, BLASTED, MAPPED, ANNOTATED]	PB.44	putative glucuronosyltransferase PGSIP8	2212	20	0	89.84	6	F:GO:0004842; C:GO:0016021; P:GO:0016567; F:GO:0030599; P:GO:0042545; F:GO:0045330	F:ubiquitin-protein transferase activity; C:integral component of membrane; P:protein ubiquitination; F:pectinesterase activity; P:cell wall modification; F:aspartyl esterase activity	EC:3.1.1.11; EC:3.1.1.1	Pectinesterase; Carboxylesterase	PTHR11183 (PANTHER); PTHR11183:SF114 (PANTHER); TRANSMEMBRANE (PHOBIUS); NON_CYTOPLASMIC_DOMAIN (PHOBIUS); CYTOPLASMIC_DOMAIN (PHOBIUS); NON_CYTOPLASMIC_DOMAIN (PHOBIUS); TRANSMEMBRANE (PHOBIUS); TRANSMEMBRANE (PHOBIUS); NON_CYTOPLASMIC_DOMAIN (PHOBIUS); CYTOPLASMIC_DOMAIN (PHOBIUS); TRANSMEMBRANE (PHOBIUS); TRANSMEMBRANE (PHOBIUS); CYTOPLASMIC_DOMAIN (PHOBIUS); TMhelix (TMHMM); TMhelix (TMHMM); …	no GO terms	no GO terms
Suziblue	[INTERPRO, BLASTED, MAPPED, ANNOTATED]	PB.45	Ubiquitin carboxyl-terminal hydrolase	2594	20	0	76.29	3	F:GO:0004843; P:GO:0071108; F:GO:1990380	F:thiol-dependent ubiquitin-specific protease activity; P:protein K48-linked deubiquitination; F:Lys48-specific deubiquitinase activity	EC:3.4.19.12	Ubiquitinyl hydrolase 1	Coil (COILS); IPR033979 (PFAM); mobidb-lite (MOBIDB_LITE); mobidb-lite (MOBIDB_LITE); mobidb-lite (MOBIDB_LITE); mobidb-lite (MOBIDB_LITE); mobidb-lite (MOBIDB_LITE); IPR007518 (PANTHER)	F:GO:0004843; F:GO:1990380	F:thiol-dependent ubiquitin-specific protease activity; F:Lys48-specific deubiquitinase activity
Suziblue	[INTERPRO, BLASTED, MAPPED, ANNOTATED]	PB.46	probable serine/threonine-protein kinase At5g41260 isoform X1	2023	20	0	92.73	4	F:GO:0004674; F:GO:0005524; P:GO:0006468; P:GO:0009742	F:protein serine/threonine kinase activity; F:ATP binding; P:protein phosphorylation; P:brassinosteroid mediated signaling pathway			IPR001245 (PFAM); G3DSA:1.10.510.10 (GENE3D); G3DSA:3.30.200.20 (GENE3D); IPR011990 (G3DSA:1.25.40.GENE3D); PTHR45863:SF6 (PANTHER); PTHR45863 (PANTHER); IPR000719 (PROSITE_PROFILES); IPR011009 (SUPERFAMILY); IPR011990 (SUPERFAMILY)	F:GO:0004672; F:GO:0005515; F:GO:0005524; P:GO:0006468	F:protein kinase activity; F:protein binding; F:ATP binding; P:protein phosphorylation
Suziblue	[INTERPRO, BLASTED]	PB.47	Mucin-21 like	1864	20	0	64.83						IPR021916 (PFAM); mobidb-lite (MOBIDB_LITE); mobidb-lite (MOBIDB_LITE); PTHR31390:SF12 (PANTHER); PTHR31390 (PANTHER)	no GO terms	no GO terms
Suziblue	[INTERPRO, BLASTED, MAPPED, ANNOTATED]	PB.48	peptidyl-prolyl cis-trans isomerase PASTICCINO1	2221	20	0	87.62	9	P:GO:0000413; F:GO:0003755; C:GO:0005737; P:GO:0030001; P:GO:0030154; P:GO:0042761; F:GO:0046872; P:GO:0061077; P:GO:0099402	P:protein peptidyl-prolyl isomerization; F:peptidyl-prolyl cis-trans isomerase activity; C:cytoplasm; P:metal ion transport; P:cell differentiation; P:very long-chain fatty acid biosynthetic process; F:metal ion binding; P:chaperone-mediated protein folding; P:plant organ development	EC:5.2.1.8	Peptidylprolyl isomerase	Coil (COILS); IPR019734 (SMART); G3DSA:3.10.50.40 (GENE3D); G3DSA:3.10.50.40 (GENE3D); IPR001179 (PFAM); IPR013105 (PFAM); IPR011990 (G3DSA:1.25.40.GENE3D); G3DSA:3.10.50.40 (GENE3D); mobidb-lite (MOBIDB_LITE); mobidb-lite (MOBIDB_LITE); mobidb-lite (MOBIDB_LITE); IPR031135 (PTHR10516:PANTHER); PTHR10516 (PANTHER); IPR001179 (PROSITE_PROFILES); IPR019734 (PROSITE_PROFILES); IPR001179 (PROSITE_PRO…	F:GO:0003755; F:GO:0005515; P:GO:0030154; P:GO:0042761; P:GO:0099402	F:peptidyl-prolyl cis-trans isomerase activity; F:protein binding; P:cell differentiation; P:very long-chain fatty acid biosynthetic process; P:plant organ development
Suziblue	[INTERPRO, BLASTED, MAPPED]	PB.49	F-box protein	976	20	1.82e-167	73.58	1	C:GO:0009507	C:chloroplast			IPR001943 (PFAM); IPR037401 (PFAM); G3DSA:3.10.450.50 (GENE3D); PTHR34957:SF1 (PANTHER); PTHR34957 (PANTHER); IPR032710 (SUPERFAMILY)	F:GO:0005515	F:protein binding
Suziblue	[INTERPRO, BLASTED, MAPPED]	PB.50	putative universal stress protein-like	2046	20	1.08e-112	62.92	1	F:GO:0016740	F:transferase activity			mobidb-lite (MOBIDB_LITE); mobidb-lite (MOBIDB_LITE); PTHR33356 (PANTHER); PTHR33356:SF5 (PANTHER)	no GO terms	no GO terms
Suziblue	[INTERPRO, BLASTED, MAPPED, ANNOTATED]	PB.51	Proteasome inhibitor-related	384	20	4.08e-18	76.82	2	C:GO:0000502; P:GO:0006511	C:proteasome complex; P:ubiquitin-dependent protein catabolic process			NON_CYTOPLASMIC_DOMAIN (PHOBIUS); SIGNAL_PEPTIDE_H_REGION (PHOBIUS); SIGNAL_PEPTIDE_N_REGION (PHOBIUS); SIGNAL_PEPTIDE (PHOBIUS); SIGNAL_PEPTIDE_C_REGION (PHOBIUS); SignalP-noTM (SIGNALP_EUK)	no GO terms	no GO terms
Suziblue	[INTERPRO, BLASTED, MAPPED, ANNOTATED]	PB.52	universal stress protein PHOS32-like	865	20	7.94e-93	87.73	10	F:GO:0003676; C:GO:0005634; C:GO:0005737; C:GO:0005886; P:GO:0006979; P:GO:0009408; P:GO:0009409; C:GO:0009506; P:GO:0034337; P:GO:0061077	F:nucleic acid binding; C:nucleus; C:cytoplasm; C:plasma membrane; P:response to oxidative stress; P:response to heat; P:response to cold; C:plasmodesma; P:RNA folding; P:chaperone-mediated protein folding			IPR006015 (PRINTS); IPR014729 (G3DSA:3.40.50.GENE3D); IPR006016 (PFAM); PTHR46100 (PANTHER); PTHR46100:SF2 (PANTHER); cd00293 (CDD); SSF52402 (SUPERFAMILY)	no GO terms	no GO terms
Suziblue	[INTERPRO, BLASTED, MAPPED, ANNOTATED]	PB.53	nuclear pore complex protein NUP107	3761	20	0	86.57	5	P:GO:0006406; P:GO:0006606; F:GO:0017056; C:GO:0031080; C:GO:0031965	P:mRNA export from nucleus; P:protein import into nucleus; F:structural constituent of nuclear pore; C:nuclear pore outer ring; C:nuclear membrane			G3DSA:1.10.3450.20 (GENE3D); IPR007252 (PFAM); mobidb-lite (MOBIDB_LITE); mobidb-lite (MOBIDB_LITE); IPR007252 (PANTHER)	C:GO:0005643; F:GO:0017056	C:nuclear pore; F:structural constituent of nuclear pore
Suziblue	[INTERPRO, BLASTED, MAPPED, ANNOTATED]	PB.54	exocyst complex component EXO70A1-like	2255	20	0	76.75	2	C:GO:0000145; P:GO:0006887	C:exocyst; P:exocytosis			IPR004140 (PFAM); IPR004140 (PANTHER); PTHR12542:SF130 (PANTHER); IPR016159 (SUPERFAMILY)	C:GO:0000145; P:GO:0006887	C:exocyst; P:exocytosis
Suziblue	[INTERPRO, BLASTED, MAPPED, ANNOTATED]	PB.55	YTH domain-containing protein ECT4-like	2718	20	0	79.73	4	F:GO:0003729; C:GO:0005737; C:GO:0016021; P:GO:0061157	F:mRNA binding; C:cytoplasm; C:integral component of membrane; P:mRNA destabilization			G3DSA:3.10.590.10 (GENE3D); IPR007275 (PFAM); mobidb-lite (MOBIDB_LITE); mobidb-lite (MOBIDB_LITE); mobidb-lite (MOBIDB_LITE); PTHR12357 (PANTHER); PTHR12357:SF92 (PANTHER); IPR007275 (PROSITE_PROFILES)	F:GO:0003723	F:RNA binding
Suziblue	[INTERPRO, BLASTED, MAPPED, ANNOTATED]	PB.56	1-Cys peroxiredoxin	1027	20	9.14e-135	90.77	7	F:GO:0004601; C:GO:0005739; C:GO:0005829; P:GO:0045454; F:GO:0051920; P:GO:0055114; P:GO:0098869	F:peroxidase activity; C:mitochondrion; C:cytosol; P:cell redox homeostasis; F:peroxiredoxin activity; P:oxidation-reduction process; P:cellular oxidant detoxification	EC:1.11.1.15; EC:1.11.1.7	Peroxiredoxin; Peroxidase	G3DSA:3.30.1020.10 (GENE3D); IPR000866 (PFAM); IPR024706 (PIRSF); IPR036249 (G3DSA:3.40.30.GENE3D); IPR019479 (PFAM); PTHR43503 (PANTHER); PTHR43503:SF8 (PANTHER); IPR013766 (PROSITE_PROFILES); cd03016 (CDD); IPR036249 (SUPERFAMILY)	F:GO:0016209; F:GO:0016491; F:GO:0051920; P:GO:0055114	F:antioxidant activity; F:oxidoreductase activity; F:peroxiredoxin activity; P:oxidation-reduction process
Suziblue	[INTERPRO, BLASTED, MAPPED, ANNOTATED]	PB.57	dihydrolipoyl dehydrogenase, mitochondrial	1866	20	0	97.44	6	F:GO:0004148; C:GO:0005739; C:GO:0045252; P:GO:0045454; F:GO:0050660; P:GO:0055114	F:dihydrolipoyl dehydrogenase activity; C:mitochondrion; C:oxoglutarate dehydrogenase complex; P:cell redox homeostasis; F:flavin adenine dinucleotide binding; P:oxidation-reduction process	EC:1.8.1.4	Dihydrolipoyl dehydrogenase	PR00368 (PRINTS); PR00411 (PRINTS); IPR001100 (PIRSF); IPR023753 (PFAM); IPR036188 (G3DSA:3.50.50.GENE3D); IPR016156 (G3DSA:3.30.390.GENE3D); IPR006258 (TIGRFAM); IPR004099 (PFAM); IPR036188 (G3DSA:3.50.50.GENE3D); PTHR22912:SF212 (PANTHER); PTHR22912 (PANTHER); IPR012999 (PROSITE_PATTERNS); SIGNAL_PEPTIDE_N_REGION (PHOBIUS); NON_CYTOPLASMIC_DOMAIN (PHOBIUS); SIGNAL_PEPTIDE_C_REGION (PHOBIUS); SI…	F:GO:0004148; F:GO:0016491; F:GO:0016668; P:GO:0045454; F:GO:0050660; P:GO:0055114	F:dihydrolipoyl dehydrogenase activity; F:oxidoreductase activity; F:oxidoreductase activity, acting on a sulfur group of donors, NAD(P) as acceptor; P:cell redox homeostasis; F:flavin adenine dinucleotide binding; P:oxidation-reduction process
Suziblue	[INTERPRO, BLASTED, MAPPED, ANNOTATED]	PB.58	nuclear export mediator factor Nemf	3855	20	0	84.29	6	F:GO:0000049; F:GO:0008270; F:GO:0043023; P:GO:0072344; C:GO:1990112; P:GO:1990116	F:tRNA binding; F:zinc ion binding; F:ribosomal large subunit binding; P:rescue of stalled ribosome; C:RQC complex; P:ribosome-associated ubiquitin-dependent protein catabolic process			Coil (COILS); Coil (COILS); IPR001878 (SMART); G3DSA:4.10.60.10 (GENE3D); PF05833 (PFAM); IPR008532 (PFAM); G3DSA:2.30.310.10 (GENE3D); IPR001878 (PFAM); IPR021846 (PFAM); mobidb-lite (MOBIDB_LITE); mobidb-lite (MOBIDB_LITE); mobidb-lite (MOBIDB_LITE); mobidb-lite (MOBIDB_LITE); mobidb-lite (MOBIDB_LITE); mobidb-lite (MOBIDB_LITE); mobidb-lite (MOBIDB_LITE); mobidb-lite (MOBIDB_LITE); mobidb-lite…	F:GO:0003676; F:GO:0008270	F:nucleic acid binding; F:zinc ion binding
Suziblue	[INTERPRO, BLASTED, MAPPED, ANNOTATED]	PB.59	galactokinase-like	1951	20	0	92.84	6	F:GO:0004335; F:GO:0005524; F:GO:0005534; C:GO:0005737; P:GO:0006012; P:GO:0046835	F:galactokinase activity; F:ATP binding; F:galactose binding; C:cytoplasm; P:galactose metabolic process; P:carbohydrate phosphorylation	EC:2.7.1.6	Galactokinase	PR00959 (PRINTS); IPR000705 (PRINTS); IPR000705 (TIGRFAM); IPR006204 (PFAM); IPR013750 (PFAM); IPR014721 (G3DSA:3.30.230.GENE3D); IPR006206 (PIRSF); G3DSA:3.30.70.3170 (GENE3D); IPR036554 (G3DSA:3.30.70.GENE3D); IPR019539 (PFAM); PTHR10457:SF7 (PANTHER); PTHR10457 (PANTHER); IPR006203 (PROSITE_PATTERNS); IPR019741 (PROSITE_PATTERNS); IPR020568 (SUPERFAMILY); IPR036554 (SUPERFAMILY)	F:GO:0004335; F:GO:0005524; F:GO:0005534; C:GO:0005737; P:GO:0006012; F:GO:0016301; F:GO:0016773; P:GO:0046835	F:galactokinase activity; F:ATP binding; F:galactose binding; C:cytoplasm; P:galactose metabolic process; F:kinase activity; F:phosphotransferase activity, alcohol group as acceptor; P:carbohydrate phosphorylation
Suziblue	[INTERPRO, BLASTED, MAPPED, ANNOTATED]	PB.60	alkaline/neutral invertase A, mitochondrial isoform X1	2605	20	0	87.7	8	F:GO:0004575; C:GO:0005739; P:GO:0005987; P:GO:0007623; C:GO:0009507; P:GO:0010029; F:GO:0033926; P:GO:0048510	F:sucrose alpha-glucosidase activity; C:mitochondrion; P:sucrose catabolic process; P:circadian rhythm; C:chloroplast; P:regulation of seed germination; F:glycopeptide alpha-N-acetylgalactosaminidase activity; P:regulation of timing of transition from vegetative to reproductive phase	EC:3.2.1.97; EC:3.2.1.20; EC:3.2.1.26; EC:3.2.1.48	Endo-alpha-N-acetylgalactosaminidase; Alpha-glucosidase; Beta-fructofuranosidase; Sucrose alpha-glucosidase	IPR024746 (PFAM); IPR012341 (G3DSA:1.50.10.GENE3D); PTHR31916:SF47 (PANTHER); IPR024746 (PANTHER); IPR008928 (SUPERFAMILY)	F:GO:0003824; F:GO:0033926	F:catalytic activity; F:glycopeptide alpha-N-acetylgalactosaminidase activity
Suziblue	[INTERPRO, BLASTED, MAPPED, ANNOTATED]	PB.61	GPN-loop GTPase QQT2	1741	20	0	90.66	5	F:GO:0003924; F:GO:0005525; C:GO:0005874; P:GO:0009793; P:GO:0051301	F:GTPase activity; F:GTP binding; C:microtubule; P:embryo development ending in seed dormancy; P:cell division	EC:3.6.1.15	Nucleoside-triphosphate phosphatase	Coil (COILS); G3DSA:3.40.50.300 (GENE3D); IPR004130 (PFAM); mobidb-lite (MOBIDB_LITE); mobidb-lite (MOBIDB_LITE); mobidb-lite (MOBIDB_LITE); mobidb-lite (MOBIDB_LITE); mobidb-lite (MOBIDB_LITE); IPR004130 (PANTHER); PTHR21231:SF9 (PANTHER); cd17870 (CDD); IPR027417 (SUPERFAMILY)	no GO terms	no GO terms
Suziblue	[INTERPRO, BLASTED, MAPPED, ANNOTATED]	PB.62	ubiquitin-conjugating enzyme E2 32	1326	20	8.2e-126	97.64	6	C:GO:0005783; P:GO:0006511; C:GO:0016021; P:GO:0016567; F:GO:0016874; F:GO:0061631	C:endoplasmic reticulum; P:ubiquitin-dependent protein catabolic process; C:integral component of membrane; P:protein ubiquitination; F:ligase activity; F:ubiquitin conjugating enzyme activity	EC:2.3.2.23	E2 ubiquitin-conjugating enzyme	SM00212 (SMART); IPR000608 (PFAM); IPR016135 (G3DSA:3.10.110.GENE3D); PTHR24068:SF197 (PANTHER); PTHR24068 (PANTHER); IPR000608 (PROSITE_PROFILES); IPR000608 (CDD); IPR016135 (SUPERFAMILY)	no GO terms	no GO terms
Suziblue	[INTERPRO, BLASTED, MAPPED, ANNOTATED]	PB.63	universal stress protein PHOS32	982	20	4.34e-99	90.58	1	F:GO:0016787	F:hydrolase activity			IPR006015 (PRINTS); IPR006016 (PFAM); IPR014729 (G3DSA:3.40.50.GENE3D); PTHR46100:SF9 (PANTHER); PTHR46100 (PANTHER); cd00293 (CDD); SSF52402 (SUPERFAMILY)	no GO terms	no GO terms
Suziblue	[INTERPRO, BLASTED, MAPPED, ANNOTATED]	PB.64	outer envelope pore protein 16-2, chloroplastic	927	20	3.71e-87	88.08	3	P:GO:0003333; F:GO:0015171; C:GO:0031359	P:amino acid transmembrane transport; F:amino acid transmembrane transporter activity; C:integral component of chloroplast outer membrane			PF02466 (PFAM); PTHR15371:SF1 (PANTHER); PTHR15371 (PANTHER)	no GO terms	no GO terms
Suziblue	[INTERPRO, BLASTED, MAPPED, ANNOTATED]	PB.65	GTP-binding protein SAR1A-like	1049	20	4.34e-111	98.81	8	P:GO:0003400; F:GO:0003924; F:GO:0005525; C:GO:0005794; C:GO:0005886; C:GO:0030127; P:GO:0070863; C:GO:0070971	P:regulation of COPII vesicle coating; F:GTPase activity; F:GTP binding; C:Golgi apparatus; C:plasma membrane; C:COPII vesicle coat; P:positive regulation of protein exit from endoplasmic reticulum; C:endoplasmic reticulum exit site	EC:3.6.1.15	Nucleoside-triphosphate phosphatase	IPR006689 (PRINTS); SM00177 (SMART); SM00178 (SMART); G3DSA:3.40.50.300 (GENE3D); IPR006689 (PFAM); IPR005225 (TIGRFAM); PTHR45684:SF5 (PANTHER); PTHR45684 (PANTHER); IPR006687 (PROSITE_PROFILES); cd00879 (CDD); IPR027417 (SUPERFAMILY)	F:GO:0005525; P:GO:0006886	F:GTP binding; P:intracellular protein transport
Suziblue	[INTERPRO, BLASTED, MAPPED, ANNOTATED]	PB.66	acetate/butyrate--CoA ligase AAE7, peroxisomal-like	2067	20	0	91.59	1	F:GO:0016874	F:ligase activity			IPR000873 (PFAM); IPR025110 (PFAM); IPR042099 (G3DSA:3.40.50.GENE3D); G3DSA:3.30.300.310 (GENE3D); PTHR43859 (PANTHER); PTHR43859:SF7 (PANTHER); IPR020845 (PROSITE_PATTERNS); cd12118 (CDD); SSF56801 (SUPERFAMILY)	F:GO:0003824	F:catalytic activity
Suziblue	[INTERPRO, BLASTED, MAPPED, ANNOTATED]	PB.67	extradiol ring-cleavage dioxygenase-like	1026	20	3.77e-114	87.68	6	P:GO:0006725; F:GO:0008198; F:GO:0008270; C:GO:0016021; F:GO:0050297; P:GO:0055114	P:cellular aromatic compound metabolic process; F:ferrous iron binding; F:zinc ion binding; C:integral component of membrane; F:stizolobate synthase activity; P:oxidation-reduction process	EC:1.13.11; EC:1.13.11.29	Acting on single donors with incorporation of molecular oxygen (oxygenases). The oxygen incorporated need not be derived from O(2); Stizolobate synthase	G3DSA:3.40.830.10 (GENE3D); IPR004183 (PFAM); PTHR30096 (PANTHER); PTHR30096:SF10 (PANTHER); IPR014436 (CDD); SSF53213 (SUPERFAMILY)	P:GO:0006725; F:GO:0008198; F:GO:0008270; F:GO:0016491; F:GO:0016701; P:GO:0055114	P:cellular aromatic compound metabolic process; F:ferrous iron binding; F:zinc ion binding; F:oxidoreductase activity; F:oxidoreductase activity, acting on single donors with incorporation of molecular oxygen; P:oxidation-reduction process
Suziblue	[INTERPRO, BLASTED, MAPPED, ANNOTATED]	PB.68	extradiol ring-cleavage dioxygenase	1197	20	1.85e-160	85.91	6	P:GO:0006725; F:GO:0008198; F:GO:0008270; C:GO:0016021; F:GO:0050297; P:GO:0055114	P:cellular aromatic compound metabolic process; F:ferrous iron binding; F:zinc ion binding; C:integral component of membrane; F:stizolobate synthase activity; P:oxidation-reduction process	EC:1.13.11; EC:1.13.11.29	Acting on single donors with incorporation of molecular oxygen (oxygenases). The oxygen incorporated need not be derived from O(2); Stizolobate synthase	IPR014436 (PIRSF); IPR004183 (PFAM); G3DSA:3.40.830.10 (GENE3D); PTHR30096 (PANTHER); PTHR30096:SF10 (PANTHER); CYTOPLASMIC_DOMAIN (PHOBIUS); TRANSMEMBRANE (PHOBIUS); NON_CYTOPLASMIC_DOMAIN (PHOBIUS); IPR014436 (CDD); SSF53213 (SUPERFAMILY); TMhelix (TMHMM)	P:GO:0006725; F:GO:0008198; F:GO:0008270; F:GO:0016491; F:GO:0016701; P:GO:0055114	P:cellular aromatic compound metabolic process; F:ferrous iron binding; F:zinc ion binding; F:oxidoreductase activity; F:oxidoreductase activity, acting on single donors with incorporation of molecular oxygen; P:oxidation-reduction process
Suziblue	[INTERPRO, BLASTED, MAPPED, ANNOTATED]	PB.69	calmodulin-binding transcription activator 5 isoform X1	3191	20	0	79.01	1	F:GO:0003677	F:DNA binding			IPR005559 (SMART); IPR000048 (SMART); IPR002110 (SMART); IPR000048 (PFAM); PF13637 (PFAM); IPR013783 (G3DSA:2.60.40.GENE3D); IPR005559 (PFAM); IPR002909 (PFAM); IPR036770 (G3DSA:1.25.40.GENE3D); G3DSA:1.20.5.190 (GENE3D); mobidb-lite (MOBIDB_LITE); PTHR23335:SF3 (PANTHER); PTHR23335 (PANTHER); IPR000048 (PROSITE_PROFILES); IPR000048 (PROSITE_PROFILES); IPR000048 (PROSITE_PROFILES); IPR002110 (PRO…	F:GO:0003677; F:GO:0005515	F:DNA binding; F:protein binding
Suziblue	[INTERPRO, BLASTED, MAPPED, ANNOTATED]	PB.70	two-component response regulator ARR2-like	2686	20	0	75.21	14	P:GO:0000160; F:GO:0003677; F:GO:0003700; C:GO:0005634; P:GO:0006355; P:GO:0009653; P:GO:0009723; P:GO:0009755; P:GO:0010073; P:GO:0048364; P:GO:0048367; P:GO:0048638; P:GO:0071368; P:GO:2000026	P:phosphorelay signal transduction system; F:DNA binding; F:DNA-binding transcription factor activity; C:nucleus; P:regulation of transcription, DNA-templated; P:anatomical structure morphogenesis; P:response to ethylene; P:hormone-mediated signaling pathway; P:meristem maintenance; P:root development; P:shoot system development; P:regulation of developmental growth; P:cellular response to cytoki…			IPR001789 (SMART); IPR017053 (PIRSF); IPR001005 (PFAM); G3DSA:1.10.10.60 (GENE3D); G3DSA:3.40.50.2300 (GENE3D); IPR001789 (PFAM); IPR006447 (TIGRFAM); mobidb-lite (MOBIDB_LITE); mobidb-lite (MOBIDB_LITE); mobidb-lite (MOBIDB_LITE); mobidb-lite (MOBIDB_LITE); PTHR43874:SF102 (PANTHER); PTHR43874 (PANTHER); IPR001789 (PROSITE_PROFILES); IPR017930 (PROSITE_PROFILES); IPR001789 (CDD); IPR009057 (SUPE…	P:GO:0000160; F:GO:0003677; F:GO:0003700; P:GO:0007165	P:phosphorelay signal transduction system; F:DNA binding; F:DNA-binding transcription factor activity; P:signal transduction
Suziblue	[INTERPRO, BLASTED, MAPPED]	PB.71	FCS-Like Zinc finger 15	685	20	2.24e-23	60.33	1	C:GO:0000932	C:P-body			IPR007650 (PFAM); mobidb-lite (MOBIDB_LITE); mobidb-lite (MOBIDB_LITE); PTHR33059 (PANTHER); PTHR33059:SF84 (PANTHER); IPR007650 (PROSITE_PROFILES); SignalP-TM (SIGNALP_GRAM_POSITIVE)	no GO terms	no GO terms
Suziblue	[INTERPRO, BLASTED, MAPPED, ANNOTATED]	PB.72	RING-H2 finger protein ATL2-like	1286	20	7.47e-74	76.39	2	C:GO:0016021; P:GO:0016567	C:integral component of membrane; P:protein ubiquitination			IPR001841 (SMART); IPR013083 (G3DSA:3.30.40.GENE3D); IPR001841 (PFAM); PTHR45676:SF52 (PANTHER); PTHR45676 (PANTHER); CYTOPLASMIC_DOMAIN (PHOBIUS); TRANSMEMBRANE (PHOBIUS); NON_CYTOPLASMIC_DOMAIN (PHOBIUS); IPR001841 (PROSITE_PROFILES); cd16454 (CDD); SSF57850 (SUPERFAMILY); TMhelix (TMHMM)	no GO terms	no GO terms
Suziblue	[INTERPRO, BLASTED, MAPPED, ANNOTATED]	PB.73	protein SRC2-like	1072	20	2.98e-61	79.53	1	C:GO:0016021	C:integral component of membrane			TRANSMEMBRANE (PHOBIUS); TRANSMEMBRANE (PHOBIUS); CYTOPLASMIC_DOMAIN (PHOBIUS); CYTOPLASMIC_DOMAIN (PHOBIUS); NON_CYTOPLASMIC_DOMAIN (PHOBIUS); TMhelix (TMHMM); TMhelix (TMHMM)	no GO terms	no GO terms
Suziblue	[INTERPRO, BLASTED, MAPPED, ANNOTATED]	PB.74	translationally-controlled tumor protein homolog	808	20	7.56e-105	95.63	26	P:GO:0001558; C:GO:0005634; C:GO:0005774; C:GO:0005794; C:GO:0005829; C:GO:0005886; P:GO:0007346; F:GO:0008017; C:GO:0009506; C:GO:0009507; C:GO:0009579; P:GO:0009793; P:GO:0009819; P:GO:0009860; P:GO:0010252; F:GO:0019904; P:GO:0031117; P:GO:0040014; P:GO:0042742; P:GO:0046686; C:GO:0048046; P:GO:0048527; P:GO:0048768; P:GO:0051301; P:GO:0090333; C:GO:0090406	P:regulation of cell growth; C:nucleus; C:vacuolar membrane; C:Golgi apparatus; C:cytosol; C:plasma membrane; P:regulation of mitotic cell cycle; F:microtubule binding; C:plasmodesma; C:chloroplast; C:thylakoid; P:embryo development ending in seed dormancy; P:drought recovery; P:pollen tube growth; P:auxin homeostasis; F:protein domain specific binding; P:positive regulation of microtubule depoly…			IPR018105 (PRINTS); IPR011323 (G3DSA:2.170.150.GENE3D); IPR018105 (PFAM); IPR018105 (PANTHER); PTHR11991:SF15 (PANTHER); IPR018103 (PROSITE_PATTERNS); IPR018103 (PROSITE_PATTERNS); IPR034737 (PROSITE_PROFILES); IPR011057 (SUPERFAMILY)	no GO terms	no GO terms
Suziblue	[INTERPRO, BLASTED, MAPPED, ANNOTATED]	PB.75	cullin-1-like isoform X1	2964	20	0	97.62	5	F:GO:0004842; P:GO:0006511; P:GO:0016567; C:GO:0031461; F:GO:0031625	F:ubiquitin-protein transferase activity; P:ubiquitin-dependent protein catabolic process; P:protein ubiquitination; C:cullin-RING ubiquitin ligase complex; F:ubiquitin protein ligase binding			IPR019559 (SMART); IPR016158 (SMART); IPR019559 (PFAM); G3DSA:1.20.1310.10 (GENE3D); G3DSA:1.20.1310.10 (GENE3D); G3DSA:1.20.1310.10 (GENE3D); G3DSA:1.20.1310.10 (GENE3D); G3DSA:1.10.10.2620 (GENE3D); IPR036388 (G3DSA:1.10.10.GENE3D); IPR001373 (PFAM); PTHR11932:SF139 (PANTHER); PTHR11932 (PANTHER); IPR016157 (PROSITE_PATTERNS); IPR016158 (PROSITE_PROFILES); IPR036390 (SUPERFAMILY); IPR016159 (SU…	P:GO:0006511; C:GO:0031461; F:GO:0031625	P:ubiquitin-dependent protein catabolic process; C:cullin-RING ubiquitin ligase complex; F:ubiquitin protein ligase binding
Suziblue	[INTERPRO, BLASTED, MAPPED, ANNOTATED]	PB.76	serine/threonine-protein kinase PBL27	2520	20	3.37e-165	82.36	5	F:GO:0004675; F:GO:0005524; C:GO:0005886; P:GO:0006468; P:GO:0007178	F:transmembrane receptor protein serine/threonine kinase activity; F:ATP binding; C:plasma membrane; P:protein phosphorylation; P:transmembrane receptor protein serine/threonine kinase signaling pathway	EC:2.7.11.30	Receptor protein serine/threonine kinase	IPR000719 (SMART); G3DSA:1.10.510.10 (GENE3D); IPR000719 (PFAM); mobidb-lite (MOBIDB_LITE); mobidb-lite (MOBIDB_LITE); mobidb-lite (MOBIDB_LITE); mobidb-lite (MOBIDB_LITE); PTHR27001:SF558 (PANTHER); PTHR27001 (PANTHER); IPR008271 (PROSITE_PATTERNS); IPR000719 (PROSITE_PROFILES); IPR011009 (SUPERFAMILY)	F:GO:0004672; F:GO:0005524; P:GO:0006468	F:protein kinase activity; F:ATP binding; P:protein phosphorylation
Suziblue	[INTERPRO, BLASTED, MAPPED, ANNOTATED]	PB.77	inactive beta-amylase 9	1997	20	0	82.22	3	P:GO:0000272; F:GO:0016161; F:GO:0102229	P:polysaccharide catabolic process; F:beta-amylase activity; F:amylopectin maltohydrolase activity	EC:3.2.1.2	Beta-amylase	IPR001554 (PRINTS); IPR001554 (PFAM); G3DSA:3.20.20.80 (GENE3D); PTHR31352:SF3 (PANTHER); IPR001554 (PANTHER); IPR017853 (SUPERFAMILY)	P:GO:0000272; F:GO:0016161	P:polysaccharide catabolic process; F:beta-amylase activity
Suziblue	[INTERPRO, BLASTED, MAPPED, ANNOTATED]	PB.78	inactive beta-amylase 9	2242	20	0	81.32	3	P:GO:0000272; F:GO:0016161; F:GO:0102229	P:polysaccharide catabolic process; F:beta-amylase activity; F:amylopectin maltohydrolase activity	EC:3.2.1.2	Beta-amylase	IPR001554 (PRINTS); IPR001554 (PFAM); G3DSA:3.20.20.80 (GENE3D); IPR001554 (PANTHER); PTHR31352:SF3 (PANTHER); CYTOPLASMIC_DOMAIN (PHOBIUS); TRANSMEMBRANE (PHOBIUS); NON_CYTOPLASMIC_DOMAIN (PHOBIUS); IPR017853 (SUPERFAMILY)	P:GO:0000272; F:GO:0016161	P:polysaccharide catabolic process; F:beta-amylase activity
Suziblue	[INTERPRO, BLASTED, MAPPED, ANNOTATED]	PB.79	sodium/hydrogen exchanger 2-like	2443	20	0	91.45	9	C:GO:0005886; F:GO:0015385; F:GO:0015386; C:GO:0016021; P:GO:0051453; P:GO:0071805; P:GO:0098656; P:GO:0098719; P:GO:1902600	C:plasma membrane; F:sodium:proton antiporter activity; F:potassium:proton antiporter activity; C:integral component of membrane; P:regulation of intracellular pH; P:potassium ion transmembrane transport; P:anion transmembrane transport; P:sodium ion import across plasma membrane; P:proton transmembrane transport			IPR004709 (PRINTS); IPR038770 (G3DSA:1.20.1530.GENE3D); IPR004709 (TIGRFAM); IPR006153 (PFAM); PTHR10110:SF117 (PANTHER); IPR018422 (PANTHER); NON_CYTOPLASMIC_DOMAIN (PHOBIUS); TRANSMEMBRANE (PHOBIUS); NON_CYTOPLASMIC_DOMAIN (PHOBIUS); TRANSMEMBRANE (PHOBIUS); NON_CYTOPLASMIC_DOMAIN (PHOBIUS); SIGNAL_PEPTIDE_H_REGION (PHOBIUS); TRANSMEMBRANE (PHOBIUS); TRANSMEMBRANE (PHOBIUS); CYTOPLASMIC_DOMAIN …	P:GO:0006812; P:GO:0006814; P:GO:0006885; F:GO:0015299; F:GO:0015385; C:GO:0016021; P:GO:0055085	P:cation transport; P:sodium ion transport; P:regulation of pH; F:solute:proton antiporter activity; F:sodium:proton antiporter activity; C:integral component of membrane; P:transmembrane transport
Suziblue	[INTERPRO, BLASTED, MAPPED, ANNOTATED]	PB.80	superoxide dismutase [Cu-Zn]-like	917	20	1.88e-99	95.39	15	F:GO:0004784; C:GO:0005634; C:GO:0005829; P:GO:0010039; P:GO:0019430; P:GO:0035195; P:GO:0042742; F:GO:0046872; P:GO:0055114; P:GO:0071280; P:GO:0071329; P:GO:0071457; P:GO:0071472; P:GO:0071484; P:GO:0071493	F:superoxide dismutase activity; C:nucleus; C:cytosol; P:response to iron ion; P:removal of superoxide radicals; P:gene silencing by miRNA; P:defense response to bacterium; F:metal ion binding; P:oxidation-reduction process; P:cellular response to copper ion; P:cellular response to sucrose stimulus; P:cellular response to ozone; P:cellular response to salt stress; P:cellular response to light int…	EC:1.15.1.1	Superoxide dismutase	no IPS match	no IPS match	no IPS match
Suziblue	[INTERPRO, BLASTED, MAPPED, ANNOTATED]	PB.81	bifunctional 3-dehydroquinate dehydratase/shikimate dehydrogenase, chloroplastic isoform X2	2186	20	0	89.4	7	F:GO:0003855; F:GO:0004764; C:GO:0009570; P:GO:0009793; P:GO:0019632; F:GO:0050661; P:GO:0055114	F:3-dehydroquinate dehydratase activity; F:shikimate 3-dehydrogenase (NADP+) activity; C:chloroplast stroma; P:embryo development ending in seed dormancy; P:shikimate metabolic process; F:NADP binding; P:oxidation-reduction process	EC:1.1.1.25; EC:4.2.1.10; EC:1.1.1.282	Shikimate dehydrogenase; 3-dehydroquinate dehydratase; Quinate/shikimate dehydrogenase	G3DSA:3.40.50.10860 (GENE3D); IPR001381 (TIGRFAM); IPR011342 (TIGRFAM); IPR013708 (PFAM); IPR006151 (PFAM); IPR013785 (G3DSA:3.20.20.GENE3D); IPR041121 (PFAM); IPR001381 (PFAM); G3DSA:3.40.50.720 (GENE3D); PTHR21089 (PANTHER); IPR018508 (PROSITE_PATTERNS); IPR022893 (HAMAP); IPR001381 (HAMAP); cd01065 (CDD); IPR001381 (CDD); SSF51569 (SUPERFAMILY); SSF53223 (SUPERFAMILY); IPR036291 (SUPERFAMILY)	F:GO:0003824; F:GO:0003855; F:GO:0004764; P:GO:0019632; F:GO:0050661; P:GO:0055114	F:catalytic activity; F:3-dehydroquinate dehydratase activity; F:shikimate 3-dehydrogenase (NADP+) activity; P:shikimate metabolic process; F:NADP binding; P:oxidation-reduction process
Suziblue	[INTERPRO, BLASTED, MAPPED, ANNOTATED]	PB.82	protein SRC2-like	1068	20	1.26e-88	75.16	1	C:GO:0016020	C:membrane			IPR000008 (SMART); IPR000008 (PFAM); IPR035892 (G3DSA:2.60.40.GENE3D); mobidb-lite (MOBIDB_LITE); mobidb-lite (MOBIDB_LITE); PTHR32246:SF101 (PANTHER); PTHR32246 (PANTHER); IPR000008 (PROSITE_PROFILES); cd04051 (CDD); SSF49562 (SUPERFAMILY); TMhelix (TMHMM)	no GO terms	no GO terms
Suziblue	[INTERPRO, BLASTED]	PB.83	F-box/kelch-repeat protein At3g06240-like	1667	20	2.19e-70	54.15						IPR001810 (SMART); IPR017451 (TIGRFAM); IPR001810 (PFAM); G3DSA:1.20.1280.50 (GENE3D); PTHR31790:SF258 (PANTHER); PTHR31790 (PANTHER); IPR001810 (PROSITE_PROFILES); cd17221 (CDD); IPR011043 (SUPERFAMILY); IPR036047 (SUPERFAMILY)	F:GO:0005515	F:protein binding
Suziblue	[INTERPRO, BLASTED]	PB.84	F-box protein CPR1-like	1937	20	3.87e-63	53.11						IPR017451 (TIGRFAM); IPR006527 (PFAM); PTHR31790:SF180 (PANTHER); PTHR31790 (PANTHER); IPR015915 (SUPERFAMILY)	F:GO:0005515	F:protein binding
Suziblue	[INTERPRO, BLASTED]	PB.85	putative E3 ubiquitin-protein ligase RF298	2321	20	0	73.61						Coil (COILS); Coil (COILS); Coil (COILS); mobidb-lite (MOBIDB_LITE); mobidb-lite (MOBIDB_LITE); mobidb-lite (MOBIDB_LITE); mobidb-lite (MOBIDB_LITE); PTHR46405 (PANTHER); PTHR46405:SF2 (PANTHER)	no GO terms	no GO terms
Suziblue	[INTERPRO, BLASTED]	PB.86	F-box/kelch-repeat protein At3g06240-like	1575	20	1.6e-70	54.19						IPR001810 (SMART); G3DSA:1.20.1280.50 (GENE3D); IPR017451 (TIGRFAM); IPR001810 (PFAM); PTHR31790 (PANTHER); PTHR31790:SF258 (PANTHER); IPR001810 (PROSITE_PROFILES); cd17221 (CDD); IPR036047 (SUPERFAMILY)	F:GO:0005515	F:protein binding
Suziblue	[INTERPRO, BLASTED, MAPPED, ANNOTATED]	PB.87	serine incorporator 3	1511	20	0	88.7	1	C:GO:0016021	C:integral component of membrane			IPR005016 (PFAM); mobidb-lite (MOBIDB_LITE); mobidb-lite (MOBIDB_LITE); IPR005016 (PANTHER); PTHR10383:SF24 (PANTHER); CYTOPLASMIC_DOMAIN (PHOBIUS); TRANSMEMBRANE (PHOBIUS); TRANSMEMBRANE (PHOBIUS); TRANSMEMBRANE (PHOBIUS); TRANSMEMBRANE (PHOBIUS); TRANSMEMBRANE (PHOBIUS); NON_CYTOPLASMIC_DOMAIN (PHOBIUS); TRANSMEMBRANE (PHOBIUS); CYTOPLASMIC_DOMAIN (PHOBIUS); CYTOPLASMIC_DOMAIN (PHOBIUS); NON_CY…	C:GO:0016020	C:membrane
Suziblue	[INTERPRO, BLASTED, MAPPED]	PB.88	BSD domain-containing protein 1-like	1717	20	2.22e-165	69.5	1	C:GO:0009507	C:chloroplast			Coil (COILS); IPR005607 (SMART); IPR005607 (PFAM); IPR035925 (G3DSA:1.10.3970.GENE3D); mobidb-lite (MOBIDB_LITE); mobidb-lite (MOBIDB_LITE); mobidb-lite (MOBIDB_LITE); PTHR16019:SF17 (PANTHER); PTHR16019 (PANTHER); IPR005607 (PROSITE_PROFILES); SSF140383 (SUPERFAMILY)	no GO terms	no GO terms
Suziblue	[INTERPRO, BLASTED, MAPPED, ANNOTATED]	PB.89	DUF21 domain-containing protein At4g14240-like isoform X1	2064	20	0	88.43	4	C:GO:0005737; C:GO:0016021; P:GO:0030026; C:GO:0043231	C:cytoplasm; C:integral component of membrane; P:cellular manganese ion homeostasis; C:intracellular membrane-bounded organelle			IPR002550 (PFAM); mobidb-lite (MOBIDB_LITE); mobidb-lite (MOBIDB_LITE); mobidb-lite (MOBIDB_LITE); PTHR12064:SF68 (PANTHER); PTHR12064 (PANTHER); NON_CYTOPLASMIC_DOMAIN (PHOBIUS); TRANSMEMBRANE (PHOBIUS); TRANSMEMBRANE (PHOBIUS); NON_CYTOPLASMIC_DOMAIN (PHOBIUS); NON_CYTOPLASMIC_DOMAIN (PHOBIUS); CYTOPLASMIC_DOMAIN (PHOBIUS); TRANSMEMBRANE (PHOBIUS); CYTOPLASMIC_DOMAIN (PHOBIUS); TRANSMEMBRANE (P…	no GO terms	no GO terms
Suziblue	[INTERPRO, BLASTED, MAPPED, ANNOTATED]	PB.90	homocysteine S-methyltransferase 2-like	1335	20	0	90.68	7	C:GO:0005886; F:GO:0008270; F:GO:0008898; P:GO:0009086; P:GO:0032259; P:GO:0033528; F:GO:0047150	C:plasma membrane; F:zinc ion binding; F:S-adenosylmethionine-homocysteine S-methyltransferase activity; P:methionine biosynthetic process; P:methylation; P:S-methylmethionine cycle; F:betaine-homocysteine S-methyltransferase activity	EC:2.1.1.5	Betaine--homocysteine S-methyltransferase	IPR017226 (PIRSF); IPR036589 (G3DSA:3.20.20.GENE3D); IPR003726 (PFAM); PTHR46015:SF8 (PANTHER); PTHR46015 (PANTHER); IPR003726 (PROSITE_PROFILES); IPR036589 (SUPERFAMILY)	F:GO:0008270; P:GO:0009086; F:GO:0047150	F:zinc ion binding; P:methionine biosynthetic process; F:betaine-homocysteine S-methyltransferase activity
Suziblue	[INTERPRO, BLASTED, MAPPED, ANNOTATED]	PB.91	40S ribosomal protein S3a-like	1150	20	1.64e-170	97.11	3	F:GO:0003735; P:GO:0006412; C:GO:0022627	F:structural constituent of ribosome; P:translation; C:cytosolic small ribosomal subunit			IPR001593 (SMART); IPR001593 (PFAM); mobidb-lite (MOBIDB_LITE); mobidb-lite (MOBIDB_LITE); PTHR11830 (PANTHER); PTHR11830:SF27 (PANTHER); IPR018281 (PROSITE_PATTERNS); IPR027500 (HAMAP)	F:GO:0003735; C:GO:0005840; P:GO:0006412	F:structural constituent of ribosome; C:ribosome; P:translation
Suziblue	[INTERPRO, BLASTED, MAPPED, ANNOTATED]	PB.92	stem-specific protein TSJT1-like	1432	20	4.44e-31	75.62	2	C:GO:0005634; F:GO:0046982	C:nucleus; F:protein heterodimerization activity			IPR024286 (PFAM); PTHR45952:SF10 (PANTHER); PTHR45952 (PANTHER)	no GO terms	no GO terms
Suziblue	[INTERPRO, BLASTED, MAPPED, ANNOTATED]	PB.93	early light-induced protein, chloroplastic-like	798	20	1.13e-68	90.64	1	C:GO:0016021	C:integral component of membrane			IPR022796 (PFAM); PTHR14154:SF5 (PANTHER); PTHR14154 (PANTHER); NON_CYTOPLASMIC_DOMAIN (PHOBIUS); TRANSMEMBRANE (PHOBIUS); NON_CYTOPLASMIC_DOMAIN (PHOBIUS); TRANSMEMBRANE (PHOBIUS); CYTOPLASMIC_DOMAIN (PHOBIUS); TRANSMEMBRANE (PHOBIUS); CYTOPLASMIC_DOMAIN (PHOBIUS); cd18613 (CDD); SSF103511 (SUPERFAMILY); TMhelix (TMHMM); TMhelix (TMHMM)	no GO terms	no GO terms
Suziblue	[INTERPRO, BLASTED, MAPPED, ANNOTATED]	PB.94	ATP sulfurylase 1, chloroplastic-like	1631	20	0	90.45	2	P:GO:0000103; F:GO:0004781	P:sulfate assimilation; F:sulfate adenylyltransferase (ATP) activity	EC:2.7.7.4	Sulfate adenylyltransferase	G3DSA:3.10.400.10 (GENE3D); IPR025980 (PFAM); IPR014729 (G3DSA:3.40.50.GENE3D); IPR002650 (TIGRFAM); IPR024951 (PFAM); PTHR11055 (PANTHER); PTHR11055:SF41 (PANTHER); IPR002650 (CDD); SSF52374 (SUPERFAMILY); IPR015947 (SUPERFAMILY)	P:GO:0000103; F:GO:0004781	P:sulfate assimilation; F:sulfate adenylyltransferase (ATP) activity
Suziblue	[INTERPRO, BLASTED]	PB.95	Protein RNA-directed DNA methylation like	1997	20	0	78.76						Coil (COILS); mobidb-lite (MOBIDB_LITE); PTHR34113:SF2 (PANTHER); PTHR34113 (PANTHER); SIGNAL_PEPTIDE_N_REGION (PHOBIUS); SIGNAL_PEPTIDE (PHOBIUS); NON_CYTOPLASMIC_DOMAIN (PHOBIUS); SIGNAL_PEPTIDE_H_REGION (PHOBIUS); SIGNAL_PEPTIDE_C_REGION (PHOBIUS); SignalP-TM (SIGNALP_GRAM_POSITIVE)	no GO terms	no GO terms
Suziblue	[INTERPRO, BLASTED, MAPPED, ANNOTATED]	PB.96	Guanylate kinase	1942	20	1.79e-96	85.53	2	F:GO:0016301; P:GO:0016310	F:kinase activity; P:phosphorylation			IPR006502 (PFAM); PTHR31579:SF45 (PANTHER); IPR006502 (PANTHER)	no GO terms	no GO terms
Suziblue	[INTERPRO, BLASTED, MAPPED, ANNOTATED]	PB.97	CWF19-like protein 2	2815	20	0	82.94	5	P:GO:0000398; C:GO:0005743; P:GO:0006850; C:GO:0016021; C:GO:0071014	P:mRNA splicing, via spliceosome; C:mitochondrial inner membrane; P:mitochondrial pyruvate transmembrane transport; C:integral component of membrane; C:post-mRNA release spliceosomal complex			Coil (COILS); Coil (COILS); IPR006768 (PFAM); IPR006767 (PFAM); mobidb-lite (MOBIDB_LITE); mobidb-lite (MOBIDB_LITE); mobidb-lite (MOBIDB_LITE); mobidb-lite (MOBIDB_LITE); mobidb-lite (MOBIDB_LITE); mobidb-lite (MOBIDB_LITE); mobidb-lite (MOBIDB_LITE); IPR040194 (PANTHER); PTHR12072:SF5 (PANTHER)	no GO terms	no GO terms
Suziblue	[INTERPRO, BLASTED, MAPPED, ANNOTATED]	PB.98	stAR-related lipid transfer protein 7, mitochondrial-like isoform X2	2220	20	0	80.28	2	F:GO:0008289; C:GO:0016021	F:lipid binding; C:integral component of membrane			IPR023393 (G3DSA:3.30.530.GENE3D); IPR002913 (PFAM); PTHR19308:SF9 (PANTHER); PTHR19308 (PANTHER); NON_CYTOPLASMIC_DOMAIN (PHOBIUS); TRANSMEMBRANE (PHOBIUS); CYTOPLASMIC_DOMAIN (PHOBIUS); TRANSMEMBRANE (PHOBIUS); CYTOPLASMIC_DOMAIN (PHOBIUS); IPR002913 (PROSITE_PROFILES); cd08870 (CDD); SSF55961 (SUPERFAMILY); TMhelix (TMHMM); TMhelix (TMHMM)	F:GO:0008289	F:lipid binding
Suziblue	[INTERPRO, BLASTED, MAPPED, ANNOTATED]	PB.99	cryptochrome-1 isoform X1	2840	20	0	86.5	3	F:GO:0003904; P:GO:0009785; F:GO:0009882	F:deoxyribodipyrimidine photo-lyase activity; P:blue light signaling pathway; F:blue light photoreceptor activity	EC:4.1.99.3	Deoxyribodipyrimidine photo-lyase	IPR002081 (PRINTS); G3DSA:1.10.579.10 (GENE3D); IPR006050 (PFAM); IPR014134 (TIGRFAM); IPR014729 (G3DSA:3.40.50.GENE3D); IPR005101 (PFAM); G3DSA:1.25.40.80 (GENE3D); mobidb-lite (MOBIDB_LITE); mobidb-lite (MOBIDB_LITE); PTHR11455:SF54 (PANTHER); PTHR11455 (PANTHER); IPR018394 (PROSITE_PATTERNS); IPR006050 (PROSITE_PROFILES); IPR036134 (SUPERFAMILY); IPR036155 (SUPERFAMILY)	P:GO:0009785; F:GO:0009882	P:blue light signaling pathway; F:blue light photoreceptor activity
Suziblue	[INTERPRO, BLASTED, MAPPED, ANNOTATED]	PB.100	enoyl-CoA delta isomerase 2, peroxisomal-like	1027	20	4.02e-121	84.36	1	F:GO:0016853	F:isomerase activity			IPR001753 (PFAM); G3DSA:3.90.226.10 (GENE3D); PTHR11941 (PANTHER); PTHR11941:SF144 (PANTHER); cd06558 (CDD); IPR029045 (SUPERFAMILY)	F:GO:0003824	F:catalytic activity
Suziblue	[INTERPRO, BLASTED, MAPPED, ANNOTATED]	PB.101	Protein tas	1633	20	0	93.09	4	C:GO:0009570; C:GO:0009941; F:GO:0016491; P:GO:0055114	C:chloroplast stroma; C:chloroplast envelope; F:oxidoreductase activity; P:oxidation-reduction process			IPR020471 (PRINTS); IPR023210 (PFAM); IPR036812 (G3DSA:3.20.20.GENE3D); PTHR43364 (PANTHER); PTHR43364:SF11 (PANTHER); SIGNAL_PEPTIDE_H_REGION (PHOBIUS); NON_CYTOPLASMIC_DOMAIN (PHOBIUS); SIGNAL_PEPTIDE_C_REGION (PHOBIUS); SIGNAL_PEPTIDE (PHOBIUS); SIGNAL_PEPTIDE_N_REGION (PHOBIUS); IPR023210 (CDD); IPR036812 (SUPERFAMILY)	F:GO:0016491; P:GO:0055114	F:oxidoreductase activity; P:oxidation-reduction process
Suziblue	[INTERPRO, BLASTED, MAPPED, ANNOTATED]	PB.102	malate dehydrogenase	1302	20	0	98.15	6	P:GO:0005975; P:GO:0006099; P:GO:0006107; P:GO:0006108; P:GO:0006734; F:GO:0030060	P:carbohydrate metabolic process; P:tricarboxylic acid cycle; P:oxaloacetate metabolic process; P:malate metabolic process; P:NADH metabolic process; F:L-malate dehydrogenase activity	EC:1.1.1.37	Malate dehydrogenase	IPR011274 (TIGRFAM); IPR001557 (PIRSF); IPR015955 (G3DSA:3.90.110.GENE3D); IPR001236 (PFAM); IPR022383 (PFAM); IPR010945 (TIGRFAM); G3DSA:3.40.50.720 (GENE3D); IPR010945 (PANTHER); PTHR23382:SF19 (PANTHER); IPR001252 (PROSITE_PATTERNS); IPR011274 (CDD); IPR036291 (SUPERFAMILY); IPR015955 (SUPERFAMILY)	F:GO:0003824; P:GO:0005975; P:GO:0006108; F:GO:0016491; F:GO:0016615; F:GO:0016616; P:GO:0019752; F:GO:0030060; P:GO:0055114	F:catalytic activity; P:carbohydrate metabolic process; P:malate metabolic process; F:oxidoreductase activity; F:malate dehydrogenase activity; F:oxidoreductase activity, acting on the CH-OH group of donors, NAD or NADP as acceptor; P:carboxylic acid metabolic process; F:L-malate dehydrogenase activity; P:oxidation-reduction process
Suziblue	[INTERPRO, BLASTED, MAPPED, ANNOTATED]	PB.103	60S ribosomal protein L14-1	706	20	1.5e-79	96.64	5	F:GO:0003735; F:GO:0003746; P:GO:0006414; C:GO:0022625; P:GO:0042273	F:structural constituent of ribosome; F:translation elongation factor activity; P:translational elongation; C:cytosolic large ribosomal subunit; P:ribosomal large subunit biogenesis			SIGNAL_PEPTIDE_C_REGION (PHOBIUS); SIGNAL_PEPTIDE_H_REGION (PHOBIUS); SIGNAL_PEPTIDE_N_REGION (PHOBIUS); NON_CYTOPLASMIC_DOMAIN (PHOBIUS); SIGNAL_PEPTIDE (PHOBIUS); SignalP-noTM (SIGNALP_EUK)	no GO terms	no GO terms
Suziblue	[INTERPRO, BLASTED, MAPPED, ANNOTATED]	PB.104	casein kinase 1-like protein 10	2312	20	0	90.08	5	F:GO:0004674; F:GO:0005524; C:GO:0005634; C:GO:0005737; P:GO:0018105	F:protein serine/threonine kinase activity; F:ATP binding; C:nucleus; C:cytoplasm; P:peptidyl-serine phosphorylation			IPR000719 (SMART); IPR000719 (PFAM); G3DSA:1.10.510.10 (GENE3D); mobidb-lite (MOBIDB_LITE); mobidb-lite (MOBIDB_LITE); mobidb-lite (MOBIDB_LITE); mobidb-lite (MOBIDB_LITE); PTHR11909:SF351 (PANTHER); PTHR11909 (PANTHER); IPR017441 (PROSITE_PATTERNS); IPR008271 (PROSITE_PATTERNS); IPR000719 (PROSITE_PROFILES); cd14125 (CDD); IPR011009 (SUPERFAMILY)	F:GO:0004672; F:GO:0005524; P:GO:0006468	F:protein kinase activity; F:ATP binding; P:protein phosphorylation
Suziblue	[INTERPRO, BLASTED]	PB.105	plastid-lipid-associated protein 6, chloroplastic	1158	20	7.64e-119	91.04						Coil (COILS); IPR006843 (PFAM); IPR039633 (PANTHER); PTHR31906:SF15 (PANTHER)	no GO terms	no GO terms
Suziblue	[INTERPRO, BLASTED, MAPPED, ANNOTATED]	PB.106	putative G3BP-like protein isoform X1	1930	20	0	77.42	3	F:GO:0003729; C:GO:0005829; C:GO:1990904	F:mRNA binding; C:cytosol; C:ribonucleoprotein complex			IPR000504 (SMART); IPR012677 (G3DSA:3.30.70.GENE3D); IPR000504 (PFAM); IPR002075 (PFAM); G3DSA:3.10.450.50 (GENE3D); mobidb-lite (MOBIDB_LITE); mobidb-lite (MOBIDB_LITE); mobidb-lite (MOBIDB_LITE); mobidb-lite (MOBIDB_LITE); PTHR10693:SF31 (PANTHER); IPR039539 (PANTHER); IPR018222 (PROSITE_PROFILES); IPR000504 (PROSITE_PROFILES); cd00590 (CDD); IPR018222 (CDD); IPR035979 (SUPERFAMILY); IPR032710 …	F:GO:0003676	F:nucleic acid binding
Suziblue	[INTERPRO, BLASTED, MAPPED, ANNOTATED]	PB.107	beta-amylase 1, chloroplastic-like	2296	20	0	85.6	3	P:GO:0000272; F:GO:0016161; F:GO:0102229	P:polysaccharide catabolic process; F:beta-amylase activity; F:amylopectin maltohydrolase activity	EC:3.2.1.2	Beta-amylase	Coil (COILS); IPR001554 (PRINTS); IPR001371 (PRINTS); IPR001554 (PFAM); G3DSA:3.20.20.80 (GENE3D); IPR001554 (PANTHER); PTHR31352:SF31 (PANTHER); IPR018238 (PROSITE_PATTERNS); IPR018238 (PROSITE_PATTERNS); IPR017853 (SUPERFAMILY)	P:GO:0000272; F:GO:0016161	P:polysaccharide catabolic process; F:beta-amylase activity
Suziblue	[INTERPRO, BLASTED, MAPPED, ANNOTATED]	PB.108	photosystem I assembly protein Ycf4	1502	20	1.79e-50	91.49	4	C:GO:0009522; C:GO:0009535; P:GO:0015979; C:GO:0016021	C:photosystem I; C:chloroplast thylakoid membrane; P:photosynthesis; C:integral component of membrane			IPR003359 (PFAM); PTHR33288 (PANTHER); PTHR33288:SF4 (PANTHER); TRANSMEMBRANE (PHOBIUS); TRANSMEMBRANE (PHOBIUS); CYTOPLASMIC_DOMAIN (PHOBIUS); CYTOPLASMIC_DOMAIN (PHOBIUS); NON_CYTOPLASMIC_DOMAIN (PHOBIUS); TMhelix (TMHMM); TMhelix (TMHMM)	C:GO:0009522; C:GO:0009579; P:GO:0015979; C:GO:0016021	C:photosystem I; C:thylakoid; P:photosynthesis; C:integral component of membrane
Suziblue	[INTERPRO, BLASTED, MAPPED, ANNOTATED]	PB.109	Activating molecule in BECN1-regulated autophagy protein	2998	20	0	78.96	2	P:GO:0006914; C:GO:0043231	P:autophagy; C:intracellular membrane-bounded organelle			IPR001680 (SMART); IPR015943 (G3DSA:2.130.10.GENE3D); IPR001680 (PFAM); IPR015943 (G3DSA:2.130.10.GENE3D); mobidb-lite (MOBIDB_LITE); PTHR22874:SF7 (PANTHER); PTHR22874 (PANTHER); IPR019775 (PROSITE_PATTERNS); IPR001680 (PROSITE_PROFILES); IPR017986 (PROSITE_PROFILES); IPR011047 (SUPERFAMILY)	F:GO:0005515	F:protein binding
Suziblue	[INTERPRO, BLASTED, MAPPED, ANNOTATED]	PB.110	chalcone synthase	1639	20	0	97.77	2	P:GO:0009813; F:GO:0016210	P:flavonoid biosynthetic process; F:naringenin-chalcone synthase activity	EC:2.3.1.74	Chalcone synthase	IPR012328 (PFAM); IPR011141 (PIRSF); IPR016039 (G3DSA:3.40.47.GENE3D); IPR016039 (G3DSA:3.40.47.GENE3D); IPR001099 (PFAM); PTHR11877:SF64 (PANTHER); IPR011141 (PANTHER); IPR018088 (PROSITE_PATTERNS); cd00831 (CDD); IPR016039 (SUPERFAMILY); IPR016039 (SUPERFAMILY)	F:GO:0003824; P:GO:0009058; F:GO:0016746; F:GO:0016747	F:catalytic activity; P:biosynthetic process; F:transferase activity, transferring acyl groups; F:transferase activity, transferring acyl groups other than amino-acyl groups
Suziblue	[INTERPRO, BLASTED, MAPPED, ANNOTATED]	PB.111	probable aldo-keto reductase 2	1313	20	0	86.58	2	F:GO:0016491; P:GO:0055114	F:oxidoreductase activity; P:oxidation-reduction process			IPR020471 (PRINTS); IPR023210 (PFAM); IPR036812 (G3DSA:3.20.20.GENE3D); PTHR43625 (PANTHER); PTHR43625:SF39 (PANTHER); IPR023210 (CDD); IPR036812 (SUPERFAMILY)	F:GO:0016491; P:GO:0055114	F:oxidoreductase activity; P:oxidation-reduction process
Suziblue	[INTERPRO, BLASTED, MAPPED, ANNOTATED]	PB.112	26S proteasome non-ATPase regulatory subunit 1 homolog A-like	2373	20	0	94.38	8	C:GO:0005634; C:GO:0008540; C:GO:0016021; F:GO:0030234; C:GO:0034515; P:GO:0042176; P:GO:0043161; P:GO:0050790	C:nucleus; C:proteasome regulatory particle, base subcomplex; C:integral component of membrane; F:enzyme regulator activity; C:proteasome storage granule; P:regulation of protein catabolic process; P:proteasome-mediated ubiquitin-dependent protein catabolic process; P:regulation of catalytic activity			IPR040623 (PFAM); PF13646 (PFAM); IPR002015 (PFAM); IPR011989 (G3DSA:1.25.10.GENE3D); mobidb-lite (MOBIDB_LITE); mobidb-lite (MOBIDB_LITE); mobidb-lite (MOBIDB_LITE); mobidb-lite (MOBIDB_LITE); mobidb-lite (MOBIDB_LITE); PTHR10943 (PANTHER); PTHR10943:SF14 (PANTHER); NON_CYTOPLASMIC_DOMAIN (PHOBIUS); CYTOPLASMIC_DOMAIN (PHOBIUS); TRANSMEMBRANE (PHOBIUS); IPR016024 (SUPERFAMILY); TMhelix (TMHMM)	no GO terms	no GO terms
Suziblue	[INTERPRO, BLASTED, MAPPED]	PB.113	PREDICTED: uncharacterized protein LOC105973377	3764	20	7.92e-68	58.05	2	F:GO:0003676; F:GO:0008270	F:nucleic acid binding; F:zinc ion binding			Coil (COILS); Coil (COILS); IPR001878 (SMART); PF14223 (PFAM); mobidb-lite (MOBIDB_LITE); mobidb-lite (MOBIDB_LITE); mobidb-lite (MOBIDB_LITE); PTHR34676 (PANTHER); PTHR34676:SF4 (PANTHER); IPR036875 (SUPERFAMILY)	F:GO:0003676; F:GO:0008270	F:nucleic acid binding; F:zinc ion binding
Suziblue	[INTERPRO, BLASTED, MAPPED, ANNOTATED]	PB.114	ER lumen protein-retaining receptor	1004	20	3.72e-137	96.37	8	P:GO:0002758; C:GO:0005783; C:GO:0005789; C:GO:0005794; P:GO:0006621; P:GO:0015031; C:GO:0016021; F:GO:0046923	P:innate immune response-activating signal transduction; C:endoplasmic reticulum; C:endoplasmic reticulum membrane; C:Golgi apparatus; P:protein retention in ER lumen; P:protein transport; C:integral component of membrane; F:ER retention sequence binding			IPR000133 (PRINTS); IPR000133 (PFAM); IPR000133 (PANTHER); PTHR10585:SF67 (PANTHER); IPR000133 (PROSITE_PATTERNS); IPR000133 (PROSITE_PATTERNS); CYTOPLASMIC_DOMAIN (PHOBIUS); SIGNAL_PEPTIDE_N_REGION (PHOBIUS); TRANSMEMBRANE (PHOBIUS); TRANSMEMBRANE (PHOBIUS); NON_CYTOPLASMIC_DOMAIN (PHOBIUS); TRANSMEMBRANE (PHOBIUS); SIGNAL_PEPTIDE_C_REGION (PHOBIUS); NON_CYTOPLASMIC_DOMAIN (PHOBIUS); TRANSMEMBRA…	P:GO:0006621; C:GO:0016021; F:GO:0046923	P:protein retention in ER lumen; C:integral component of membrane; F:ER retention sequence binding
Suziblue	[INTERPRO, BLASTED, MAPPED, ANNOTATED]	PB.115	phosphatidylinositol/phosphatidylcholine transfer protein SFH8-like isoform X1	868	20	4.02e-11	83.25	1	C:GO:0016021	C:integral component of membrane			no IPS match	no IPS match	no IPS match
Suziblue	[INTERPRO, BLASTED, MAPPED, ANNOTATED]	PB.116	O-fucosyltransferase 1 isoform X2	2167	20	0	89.09	5	C:GO:0005768; C:GO:0005802; P:GO:0006004; C:GO:0016021; F:GO:0016757	C:endosome; C:trans-Golgi network; P:fucose metabolic process; C:integral component of membrane; F:transferase activity, transferring glycosyl groups			IPR019378 (PFAM); IPR024709 (PIRSF); mobidb-lite (MOBIDB_LITE); PTHR31741 (PANTHER); PTHR31741:SF14 (PANTHER); CYTOPLASMIC_DOMAIN (PHOBIUS); TRANSMEMBRANE (PHOBIUS); NON_CYTOPLASMIC_DOMAIN (PHOBIUS); IPR024709 (CDD); TMhelix (TMHMM)	no GO terms	no GO terms
Suziblue	[INTERPRO, BLASTED, MAPPED]	PB.117	myb-like protein X	1548	20	1.06e-54	77.22	3	F:GO:0004386; F:GO:0016301; P:GO:0016310	F:helicase activity; F:kinase activity; P:phosphorylation			mobidb-lite (MOBIDB_LITE); PTHR34660:SF3 (PANTHER); PTHR34660 (PANTHER)	no GO terms	no GO terms
Suziblue	[INTERPRO, BLASTED, MAPPED]	PB.118	rhodanese/cell cycle control phosphatase superfamily protein	1667	20	6.88e-13	71.17	2	C:GO:0016020; C:GO:0016021	C:membrane; C:integral component of membrane			CYTOPLASMIC_DOMAIN (PHOBIUS); NON_CYTOPLASMIC_DOMAIN (PHOBIUS); TRANSMEMBRANE (PHOBIUS); TMhelix (TMHMM)	no GO terms	no GO terms
Suziblue	[INTERPRO, BLASTED, MAPPED, ANNOTATED]	PB.119	vicilin-like seed storage protein At2g18540	1479	20	0	90.04	3	F:GO:0003676; C:GO:0005829; F:GO:0016787	F:nucleic acid binding; C:cytosol; F:hydrolase activity			Coil (COILS); Coil (COILS); IPR018997 (SMART); G3DSA:1.10.8.10 (GENE3D); IPR018997 (PFAM); G3DSA:1.20.58.2190 (GENE3D); IPR015940 (PFAM); mobidb-lite (MOBIDB_LITE); mobidb-lite (MOBIDB_LITE); mobidb-lite (MOBIDB_LITE); PTHR46713 (PANTHER); PTHR46713:SF1 (PANTHER); IPR013087 (PROSITE_PATTERNS); IPR013087 (PROSITE_PATTERNS); IPR015940 (PROSITE_PROFILES); cd10461 (CDD); cd14290 (CDD); IPR009060 (SUP…	F:GO:0005515	F:protein binding
Suziblue	[INTERPRO, BLASTED, MAPPED, ANNOTATED]	PB.120	serine hydroxymethyltransferase 4	1747	20	0	96.76	6	F:GO:0004372; F:GO:0008168; P:GO:0019264; F:GO:0030170; P:GO:0032259; P:GO:0035999	F:glycine hydroxymethyltransferase activity; F:methyltransferase activity; P:glycine biosynthetic process from serine; F:pyridoxal phosphate binding; P:methylation; P:tetrahydrofolate interconversion	EC:2.1.2.1	Glycine hydroxymethyltransferase	IPR001085 (PIRSF); IPR015421 (G3DSA:3.40.640.GENE3D); IPR015422 (G3DSA:3.90.1150.GENE3D); IPR039429 (PFAM); PTHR11680:SF33 (PANTHER); IPR001085 (PANTHER); IPR019798 (PROSITE_PATTERNS); IPR001085 (HAMAP); IPR001085 (CDD); IPR015424 (SUPERFAMILY)	F:GO:0003824; F:GO:0004372; P:GO:0019264; F:GO:0030170; P:GO:0035999	F:catalytic activity; F:glycine hydroxymethyltransferase activity; P:glycine biosynthetic process from serine; F:pyridoxal phosphate binding; P:tetrahydrofolate interconversion
Suziblue	[INTERPRO, BLASTED, MAPPED, ANNOTATED]	PB.121	S-adenosyl-l-homocysteine hydrolase A	1871	20	0	98.31	2	F:GO:0004013; P:GO:0006730	F:adenosylhomocysteinase activity; P:one-carbon metabolic process	EC:3.3.1.1	Adenosylhomocysteinase	IPR000043 (SMART); IPR015878 (SMART); IPR000043 (TIGRFAM); IPR042172 (G3DSA:3.40.50.GENE3D); IPR000043 (PFAM); G3DSA:3.40.50.720 (GENE3D); IPR015878 (PFAM); IPR000043 (PIRSF); PTHR23420:SF16 (PANTHER); IPR000043 (PANTHER); IPR020082 (PROSITE_PATTERNS); IPR020082 (PROSITE_PATTERNS); IPR000043 (HAMAP); IPR000043 (CDD); SSF52283 (SUPERFAMILY); SSF52283 (SUPERFAMILY); IPR036291 (SUPERFAMILY)	F:GO:0004013	F:adenosylhomocysteinase activity
Suziblue	[INTERPRO, BLASTED, MAPPED, ANNOTATED]	PB.122	crocetin glucosyltransferase, chloroplastic-like	1742	20	0	79.35	3	C:GO:0009536; F:GO:0080043; F:GO:0080044	C:plastid; F:quercetin 3-O-glucosyltransferase activity; F:quercetin 7-O-glucosyltransferase activity			IPR002213 (PFAM); G3DSA:3.40.50.2000 (GENE3D); G3DSA:3.40.50.2000 (GENE3D); PTHR11926 (PANTHER); IPR035595 (PROSITE_PATTERNS); cd03784 (CDD); SSF53756 (SUPERFAMILY)	F:GO:0008194	F:UDP-glycosyltransferase activity
Suziblue	[INTERPRO, BLASTED, MAPPED, ANNOTATED]	PB.123	crocetin glucosyltransferase, chloroplastic-like	1733	20	0	76.37	1	F:GO:0016758	F:transferase activity, transferring hexosyl groups			G3DSA:3.40.50.2000 (GENE3D); IPR002213 (PFAM); G3DSA:3.40.50.2000 (GENE3D); mobidb-lite (MOBIDB_LITE); PTHR11926 (PANTHER); IPR035595 (PROSITE_PATTERNS); cd03784 (CDD); SSF53756 (SUPERFAMILY)	F:GO:0008194	F:UDP-glycosyltransferase activity
Suziblue	[INTERPRO, BLASTED, MAPPED, ANNOTATED]	PB.124	receptor-like kinase TMK4	2273	20	0	85.74	6	F:GO:0004675; F:GO:0005524; C:GO:0005886; P:GO:0006468; P:GO:0007178; C:GO:0016021	F:transmembrane receptor protein serine/threonine kinase activity; F:ATP binding; C:plasma membrane; P:protein phosphorylation; P:transmembrane receptor protein serine/threonine kinase signaling pathway; C:integral component of membrane	EC:2.7.11.30	Receptor protein serine/threonine kinase	IPR000719 (SMART); G3DSA:3.30.200.20 (GENE3D); IPR032675 (G3DSA:3.80.10.GENE3D); IPR032675 (G3DSA:3.80.10.GENE3D); IPR001611 (PFAM); G3DSA:1.10.510.10 (GENE3D); IPR001245 (PFAM); mobidb-lite (MOBIDB_LITE); mobidb-lite (MOBIDB_LITE); mobidb-lite (MOBIDB_LITE); PTHR27001 (PANTHER); PTHR27001:SF843 (PANTHER); IPR008271 (PROSITE_PATTERNS); IPR017441 (PROSITE_PATTERNS); CYTOPLASMIC_DOMAIN (PHOBIUS); N…	F:GO:0004672; F:GO:0005515; F:GO:0005524; P:GO:0006468	F:protein kinase activity; F:protein binding; F:ATP binding; P:protein phosphorylation
Suziblue	[INTERPRO, BLASTED, MAPPED, ANNOTATED]	PB.125	protein transport protein SEC23-like	2899	20	0	91.38	9	C:GO:0000139; F:GO:0005096; C:GO:0005789; P:GO:0006886; F:GO:0008270; C:GO:0030127; P:GO:0043547; C:GO:0070971; P:GO:0090110	C:Golgi membrane; F:GTPase activator activity; C:endoplasmic reticulum membrane; P:intracellular protein transport; F:zinc ion binding; C:COPII vesicle coat; P:positive regulation of GTPase activity; C:endoplasmic reticulum exit site; P:COPII-coated vesicle cargo loading			IPR012990 (PFAM); G3DSA:2.60.40.1670 (GENE3D); IPR007123 (PFAM); IPR036465 (G3DSA:3.40.50.GENE3D); IPR006896 (PFAM); IPR006895 (PFAM); G3DSA:2.30.30.380 (GENE3D); IPR029006 (G3DSA:3.40.20.GENE3D); G3DSA:1.20.120.730 (GENE3D); IPR006900 (PFAM); PTHR11141:SF20 (PANTHER); IPR037364 (PANTHER); IPR037550 (CDD); IPR036180 (SUPERFAMILY); IPR036175 (SUPERFAMILY); SSF81995 (SUPERFAMILY); IPR036174 (SUPERF…	P:GO:0006886; P:GO:0006888; F:GO:0008270; C:GO:0030127; P:GO:0090114	P:intracellular protein transport; P:endoplasmic reticulum to Golgi vesicle-mediated transport; F:zinc ion binding; C:COPII vesicle coat; P:COPII-coated vesicle budding
Suziblue	[INTERPRO, BLASTED, MAPPED]	PB.126	Calcium uniporter protein	2702	20	0	60.14	3	C:GO:0016020; C:GO:0016021; F:GO:0016853	C:membrane; C:integral component of membrane; F:isomerase activity			IPR025315 (PFAM); IPR007658 (PFAM); PTHR31325:SF147 (PANTHER); PTHR31325 (PANTHER); TRANSMEMBRANE (PHOBIUS); TRANSMEMBRANE (PHOBIUS); TRANSMEMBRANE (PHOBIUS); NON_CYTOPLASMIC_DOMAIN (PHOBIUS); TRANSMEMBRANE (PHOBIUS); NON_CYTOPLASMIC_DOMAIN (PHOBIUS); TRANSMEMBRANE (PHOBIUS); NON_CYTOPLASMIC_DOMAIN (PHOBIUS); TRANSMEMBRANE (PHOBIUS); NON_CYTOPLASMIC_DOMAIN (PHOBIUS); NON_CYTOPLASMIC_DOMAIN (PHOBI…	no GO terms	no GO terms
Suziblue	[INTERPRO, BLASTED, MAPPED, ANNOTATED]	PB.127	probable aldo-keto reductase 2	1438	20	0	89.85	2	F:GO:0016491; P:GO:0055114	F:oxidoreductase activity; P:oxidation-reduction process			IPR036812 (G3DSA:3.20.20.GENE3D); IPR023210 (PFAM); PTHR43625 (PANTHER); PTHR43625:SF49 (PANTHER); IPR023210 (CDD); IPR036812 (SUPERFAMILY)	no GO terms	no GO terms
Suziblue	[INTERPRO, BLASTED, MAPPED, ANNOTATED]	PB.128	crocetin glucosyltransferase, chloroplastic-like	1812	20	0	76.53	1	F:GO:0016758	F:transferase activity, transferring hexosyl groups			G3DSA:3.40.50.2000 (GENE3D); IPR002213 (PFAM); G3DSA:3.40.50.2000 (GENE3D); PTHR11926 (PANTHER); IPR035595 (PROSITE_PATTERNS); cd03784 (CDD); SSF53756 (SUPERFAMILY)	F:GO:0008194	F:UDP-glycosyltransferase activity
Suziblue	[INTERPRO, BLASTED, MAPPED, ANNOTATED]	PB.129	probable aldo-keto reductase 2	1341	20	0	91.44	2	F:GO:0016491; P:GO:0055114	F:oxidoreductase activity; P:oxidation-reduction process			IPR036812 (G3DSA:3.20.20.GENE3D); IPR023210 (PFAM); PTHR43625 (PANTHER); PTHR43625:SF49 (PANTHER); IPR023210 (CDD); IPR036812 (SUPERFAMILY)	no GO terms	no GO terms
Suziblue	[INTERPRO, BLASTED, MAPPED, ANNOTATED]	PB.130	protein-S-isoprenylcysteine O-methyltransferase A isoform X1	1427	20	1.38e-103	90.28	5	F:GO:0004671; C:GO:0005783; C:GO:0005789; P:GO:0006481; C:GO:0016021	F:protein C-terminal S-isoprenylcysteine carboxyl O-methyltransferase activity; C:endoplasmic reticulum; C:endoplasmic reticulum membrane; P:C-terminal protein methylation; C:integral component of membrane	EC:2.1.1.100	Protein-S-isoprenylcysteine O-methyltransferase	G3DSA:1.20.120.1630 (GENE3D); IPR007269 (PFAM); PTHR12714:SF19 (PANTHER); PTHR12714 (PANTHER); NON_CYTOPLASMIC_DOMAIN (PHOBIUS); TRANSMEMBRANE (PHOBIUS); TRANSMEMBRANE (PHOBIUS); NON_CYTOPLASMIC_DOMAIN (PHOBIUS); CYTOPLASMIC_DOMAIN (PHOBIUS); NON_CYTOPLASMIC_DOMAIN (PHOBIUS); TRANSMEMBRANE (PHOBIUS); TRANSMEMBRANE (PHOBIUS); CYTOPLASMIC_DOMAIN (PHOBIUS); IPR025770 (PROSITE_PROFILES); TMhelix (TMH…	F:GO:0004671; C:GO:0005783; P:GO:0006481; C:GO:0016021	F:protein C-terminal S-isoprenylcysteine carboxyl O-methyltransferase activity; C:endoplasmic reticulum; P:C-terminal protein methylation; C:integral component of membrane
Suziblue	[INTERPRO, BLASTED, MAPPED, ANNOTATED]	PB.131	chitinase-like protein 2	1448	20	0	90.77	4	F:GO:0004568; P:GO:0005975; P:GO:0006032; P:GO:0016998	F:chitinase activity; P:carbohydrate metabolic process; P:chitin catabolic process; P:cell wall macromolecule catabolic process	EC:3.2.1.14	Chitinase	IPR016283 (PIRSF); IPR000726 (PFAM); G3DSA:3.30.20.10 (GENE3D); G3DSA:1.10.530.10 (GENE3D); PTHR22595:SF115 (PANTHER); PTHR22595 (PANTHER); TRANSMEMBRANE (PHOBIUS); NON_CYTOPLASMIC_DOMAIN (PHOBIUS); CYTOPLASMIC_DOMAIN (PHOBIUS); cd00325 (CDD); IPR023346 (SUPERFAMILY); TMhelix (TMHMM)	F:GO:0004568; P:GO:0005975; P:GO:0006032; P:GO:0016998	F:chitinase activity; P:carbohydrate metabolic process; P:chitin catabolic process; P:cell wall macromolecule catabolic process
Suziblue	[INTERPRO, BLASTED, MAPPED, ANNOTATED]	PB.132	probably inactive leucine-rich repeat receptor-like protein kinase At3g28040	3356	20	0	81.68	7	F:GO:0005524; C:GO:0005886; P:GO:0006468; C:GO:0016021; F:GO:0032440; F:GO:0050321; P:GO:0055114	F:ATP binding; C:plasma membrane; P:protein phosphorylation; C:integral component of membrane; F:2-alkenal reductase [NAD(P)+] activity; F:tau-protein kinase activity; P:oxidation-reduction process	EC:2.7.11.26; EC:1.3.1.74	[Tau protein] kinase; 2-alkenal reductase (NAD(P)(+))	PR00019 (PRINTS); IPR000719 (SMART); IPR003591 (SMART); G3DSA:3.30.200.20 (GENE3D); IPR013210 (PFAM); IPR001611 (PFAM); IPR001611 (PFAM); G3DSA:1.10.510.10 (GENE3D); IPR032675 (G3DSA:3.80.10.GENE3D); IPR000719 (PFAM); IPR032675 (G3DSA:3.80.10.GENE3D); IPR032675 (G3DSA:3.80.10.GENE3D); PTHR27000:SF686 (PANTHER); PTHR27000 (PANTHER); IPR017441 (PROSITE_PATTERNS); SIGNAL_PEPTIDE_H_REGION (PHOBIUS); …	F:GO:0004672; F:GO:0005515; F:GO:0005524; P:GO:0006468	F:protein kinase activity; F:protein binding; F:ATP binding; P:protein phosphorylation
Suziblue	[INTERPRO, BLASTED, MAPPED, ANNOTATED]	PB.133	E3 ubiquitin-protein like	2257	20	0	87.04	7	C:GO:0000151; P:GO:0000209; C:GO:0005737; F:GO:0031624; P:GO:0032436; F:GO:0046872; F:GO:0061630	C:ubiquitin ligase complex; P:protein polyubiquitination; C:cytoplasm; F:ubiquitin conjugating enzyme binding; P:positive regulation of proteasomal ubiquitin-dependent protein catabolic process; F:metal ion binding; F:ubiquitin protein ligase activity			Coil (COILS); IPR002867 (SMART); IPR002867 (PFAM); G3DSA:1.20.120.1750 (GENE3D); IPR013083 (G3DSA:3.30.40.GENE3D); mobidb-lite (MOBIDB_LITE); IPR031127 (PANTHER); PTHR11685:SF276 (PANTHER); IPR001876 (PROSITE_PATTERNS); IPR001841 (PROSITE_PROFILES); IPR001876 (PROSITE_PROFILES); PS51873 (PROSITE_PROFILES); cd16623 (CDD); SSF57850 (SUPERFAMILY); SSF57850 (SUPERFAMILY); SSF57850 (SUPERFAMILY)	F:GO:0004842; P:GO:0016567	F:ubiquitin-protein transferase activity; P:protein ubiquitination
Suziblue	[INTERPRO, BLASTED, MAPPED, ANNOTATED]	PB.134	CMP-sialic acid transporter 2	2073	20	0	94.35	4	P:GO:0008643; F:GO:0015165; C:GO:0030173; P:GO:0090481	P:carbohydrate transport; F:pyrimidine nucleotide-sugar transmembrane transporter activity; C:integral component of Golgi membrane; P:pyrimidine nucleotide-sugar transmembrane transport			IPR007271 (PIRSF); IPR007271 (PFAM); PTHR10231:SF72 (PANTHER); IPR007271 (PANTHER); CYTOPLASMIC_DOMAIN (PHOBIUS); TRANSMEMBRANE (PHOBIUS); CYTOPLASMIC_DOMAIN (PHOBIUS); NON_CYTOPLASMIC_DOMAIN (PHOBIUS); TRANSMEMBRANE (PHOBIUS); TRANSMEMBRANE (PHOBIUS); TRANSMEMBRANE (PHOBIUS); NON_CYTOPLASMIC_DOMAIN (PHOBIUS); TRANSMEMBRANE (PHOBIUS); NON_CYTOPLASMIC_DOMAIN (PHOBIUS); TRANSMEMBRANE (PHOBIUS); TRA…	C:GO:0000139; F:GO:0015165; C:GO:0016021; P:GO:0090481	C:Golgi membrane; F:pyrimidine nucleotide-sugar transmembrane transporter activity; C:integral component of membrane; P:pyrimidine nucleotide-sugar transmembrane transport
Suziblue	[INTERPRO, BLASTED]	PB.135	F-box protein SKIP16	1628	20	0	81.71						IPR007474 (PFAM); IPR036767 (G3DSA:2.60.40.GENE3D); mobidb-lite (MOBIDB_LITE); mobidb-lite (MOBIDB_LITE); PTHR47463 (PANTHER); CYTOPLASMIC_DOMAIN (PHOBIUS); TRANSMEMBRANE (PHOBIUS); NON_CYTOPLASMIC_DOMAIN (PHOBIUS); IPR007474 (PROSITE_PROFILES); IPR036767 (SUPERFAMILY); TMhelix (TMHMM)	no GO terms	no GO terms
Suziblue	[INTERPRO, BLASTED, MAPPED, ANNOTATED]	PB.136	RHOMBOID-like protein 13	1798	20	3.28e-159	94.68	3	F:GO:0004252; P:GO:0006508; C:GO:0016021	F:serine-type endopeptidase activity; P:proteolysis; C:integral component of membrane	EC:3.4.21	Acting on peptide bonds (peptidases)	IPR022764 (PFAM); IPR035952 (G3DSA:1.20.1540.GENE3D); PTHR43731 (PANTHER); PTHR43731:SF20 (PANTHER); CYTOPLASMIC_DOMAIN (PHOBIUS); NON_CYTOPLASMIC_DOMAIN (PHOBIUS); TRANSMEMBRANE (PHOBIUS); TRANSMEMBRANE (PHOBIUS); TRANSMEMBRANE (PHOBIUS); NON_CYTOPLASMIC_DOMAIN (PHOBIUS); TRANSMEMBRANE (PHOBIUS); CYTOPLASMIC_DOMAIN (PHOBIUS); NON_CYTOPLASMIC_DOMAIN (PHOBIUS); TRANSMEMBRANE (PHOBIUS); CYTOPLASMIC…	F:GO:0004252; C:GO:0016021	F:serine-type endopeptidase activity; C:integral component of membrane
Suziblue	[INTERPRO, BLASTED]	PB.137	protein IQ-DOMAIN 14-like	2210	20	0	76.31						IPR000048 (SMART); G3DSA:1.20.5.190 (GENE3D); IPR000048 (PFAM); IPR025064 (PFAM); mobidb-lite (MOBIDB_LITE); mobidb-lite (MOBIDB_LITE); mobidb-lite (MOBIDB_LITE); mobidb-lite (MOBIDB_LITE); mobidb-lite (MOBIDB_LITE); mobidb-lite (MOBIDB_LITE); mobidb-lite (MOBIDB_LITE); mobidb-lite (MOBIDB_LITE); mobidb-lite (MOBIDB_LITE); PTHR32295 (PANTHER); PTHR32295:SF113 (PANTHER); IPR000048 (PROSITE_PROFILE…	F:GO:0005515	F:protein binding
Suziblue	[INTERPRO, BLASTED, MAPPED, ANNOTATED]	PB.138	uncharacterized GPI-anchored protein At1g61900-like isoform X1	2130	20	2.34e-177	84.03	2	C:GO:0005886; C:GO:0016021	C:plasma membrane; C:integral component of membrane			PTHR33831:SF4 (PANTHER); IPR040336 (PANTHER)	no GO terms	no GO terms
Suziblue	[INTERPRO, BLASTED, MAPPED, ANNOTATED]	PB.139	UDP-glycosyltransferase 74F2-like	1507	20	3.87e-128	75.94	3	C:GO:0043231; F:GO:0080043; F:GO:0080044	C:intracellular membrane-bounded organelle; F:quercetin 3-O-glucosyltransferase activity; F:quercetin 7-O-glucosyltransferase activity			G3DSA:3.40.50.2000 (GENE3D); cd03784 (CDD); SSF53756 (SUPERFAMILY)	no GO terms	no GO terms
Suziblue	[INTERPRO, BLASTED, MAPPED, ANNOTATED]	PB.140	ATP-dependent 6-phosphofructokinase 2	1989	20	0	88.62	6	F:GO:0003872; F:GO:0005524; C:GO:0005737; P:GO:0006002; F:GO:0046872; P:GO:0061615	F:6-phosphofructokinase activity; F:ATP binding; C:cytoplasm; P:fructose 6-phosphate metabolic process; F:metal ion binding; P:glycolytic process through fructose-6-phosphate	EC:2.7.1.11	6-phosphofructokinase	IPR022953 (PRINTS); G3DSA:3.40.50.450 (GENE3D); IPR000023 (PFAM); IPR012004 (PIRSF); PTHR45770 (PANTHER); PTHR45770:SF9 (PANTHER); SIGNAL_PEPTIDE (PHOBIUS); SIGNAL_PEPTIDE_N_REGION (PHOBIUS); NON_CYTOPLASMIC_DOMAIN (PHOBIUS); SIGNAL_PEPTIDE_H_REGION (PHOBIUS); SIGNAL_PEPTIDE_C_REGION (PHOBIUS); IPR012004 (HAMAP); SignalP-TM (SIGNALP_GRAM_POSITIVE); IPR035966 (SUPERFAMILY)	F:GO:0003872; F:GO:0005524; P:GO:0006002; P:GO:0006096	F:6-phosphofructokinase activity; F:ATP binding; P:fructose 6-phosphate metabolic process; P:glycolytic process
Suziblue	[INTERPRO, BLASTED, MAPPED, ANNOTATED]	PB.141	glucan endo-1,3-beta-glucosidase 5	1884	20	0	89.07	4	F:GO:0004553; P:GO:0005975; C:GO:0016021; C:GO:0046658	F:hydrolase activity, hydrolyzing O-glycosyl compounds; P:carbohydrate metabolic process; C:integral component of membrane; C:anchored component of plasma membrane			IPR012946 (SMART); G3DSA:3.20.20.80 (GENE3D); IPR000490 (PFAM); IPR012946 (PFAM); PTHR32227 (PANTHER); PTHR32227:SF11 (PANTHER); IPR000490 (PROSITE_PATTERNS); IPR017853 (SUPERFAMILY)	F:GO:0004553; P:GO:0005975	F:hydrolase activity, hydrolyzing O-glycosyl compounds; P:carbohydrate metabolic process
Suziblue	[INTERPRO, BLASTED]	PB.142	sec14 cytosolic factor	1477	20	0	88.38						IPR001251 (SMART); IPR011074 (SMART); IPR001251 (PFAM); IPR036865 (G3DSA:3.40.525.GENE3D); IPR011074 (PFAM); PTHR46226 (PANTHER); PTHR46226:SF5 (PANTHER); IPR001251 (PROSITE_PROFILES); IPR001251 (CDD); IPR036273 (SUPERFAMILY); IPR036865 (SUPERFAMILY)	no GO terms	no GO terms
Suziblue	[INTERPRO, BLASTED, MAPPED, ANNOTATED]	PB.143	probable galacturonosyltransferase 4 isoform X2	2922	20	0	84.41	4	C:GO:0000139; P:GO:0045489; F:GO:0047262; P:GO:0071555	C:Golgi membrane; P:pectin biosynthetic process; F:polygalacturonate 4-alpha-galacturonosyltransferase activity; P:cell wall organization	EC:2.4.1.43	Polygalacturonate 4-alpha-galacturonosyltransferase	Coil (COILS); Coil (COILS); IPR002495 (PFAM); IPR029044 (G3DSA:3.90.550.GENE3D); mobidb-lite (MOBIDB_LITE); mobidb-lite (MOBIDB_LITE); mobidb-lite (MOBIDB_LITE); mobidb-lite (MOBIDB_LITE); mobidb-lite (MOBIDB_LITE); mobidb-lite (MOBIDB_LITE); IPR029993 (PANTHER); PTHR32116:SF7 (PANTHER); SIGNAL_PEPTIDE_C_REGION (PHOBIUS); SIGNAL_PEPTIDE (PHOBIUS); SIGNAL_PEPTIDE_N_REGION (PHOBIUS); NON_CYTOPLASMI…	F:GO:0016757; F:GO:0047262	F:transferase activity, transferring glycosyl groups; F:polygalacturonate 4-alpha-galacturonosyltransferase activity
Suziblue	[INTERPRO, BLASTED, MAPPED, ANNOTATED]	PB.144	heterogeneous nuclear ribonucleoprotein 1	2038	20	0	79.76	5	F:GO:0003723; C:GO:0005634; C:GO:0016021; P:GO:0051252; C:GO:1990904	F:RNA binding; C:nucleus; C:integral component of membrane; P:regulation of RNA metabolic process; C:ribonucleoprotein complex			IPR000504 (SMART); IPR000504 (PFAM); IPR012677 (G3DSA:3.30.70.GENE3D); IPR012677 (G3DSA:3.30.70.GENE3D); mobidb-lite (MOBIDB_LITE); mobidb-lite (MOBIDB_LITE); PTHR15241 (PANTHER); PTHR15241:SF146 (PANTHER); IPR000504 (PROSITE_PROFILES); IPR000504 (PROSITE_PROFILES); cd12325 (CDD); IPR034131 (CDD); IPR035979 (SUPERFAMILY); IPR035979 (SUPERFAMILY)	F:GO:0003676; F:GO:0003723	F:nucleic acid binding; F:RNA binding
Suziblue	[INTERPRO, BLASTED, MAPPED, ANNOTATED]	PB.145	U4/U6.U5 tri-snRNP-associated protein 2-like	2348	20	0	90.68	4	P:GO:0000245; F:GO:0008270; P:GO:0016579; F:GO:0036459	P:spliceosomal complex assembly; F:zinc ion binding; P:protein deubiquitination; F:thiol-dependent ubiquitinyl hydrolase activity	EC:3.4.19.12	Ubiquitinyl hydrolase 1	IPR001607 (SMART); G3DSA:3.90.70.10 (GENE3D); IPR001607 (PFAM); IPR001394 (PFAM); IPR013083 (G3DSA:3.30.40.GENE3D); mobidb-lite (MOBIDB_LITE); mobidb-lite (MOBIDB_LITE); mobidb-lite (MOBIDB_LITE); mobidb-lite (MOBIDB_LITE); mobidb-lite (MOBIDB_LITE); IPR033809 (PTHR21646:PANTHER); PTHR21646 (PANTHER); IPR001607 (PROSITE_PROFILES); IPR028889 (PROSITE_PROFILES); IPR033809 (CDD); IPR038765 (SUPERFAM…	P:GO:0000245; P:GO:0006397; F:GO:0008270; P:GO:0016579; F:GO:0036459	P:spliceosomal complex assembly; P:mRNA processing; F:zinc ion binding; P:protein deubiquitination; F:thiol-dependent ubiquitinyl hydrolase activity
Suziblue	[INTERPRO, NO-BLAST]	PB.146	---NA---	1006									SignalP-TM (SIGNALP_GRAM_POSITIVE); TMhelix (TMHMM); TMhelix (TMHMM)	no GO terms	no GO terms
Suziblue	[INTERPRO, BLASTED, MAPPED, ANNOTATED]	PB.147	probable NOT transcription complex subunit VIP2 isoform X1	2562	20	0	91.48	7	P:GO:0000288; C:GO:0000932; P:GO:0006355; C:GO:0016021; P:GO:0017148; C:GO:0030015; C:GO:0042025	P:nuclear-transcribed mRNA catabolic process, deadenylation-dependent decay; C:P-body; P:regulation of transcription, DNA-templated; C:integral component of membrane; P:negative regulation of translation; C:CCR4-NOT core complex; C:host cell nucleus			IPR038635 (G3DSA:2.30.30.GENE3D); IPR007282 (PFAM); mobidb-lite (MOBIDB_LITE); mobidb-lite (MOBIDB_LITE); mobidb-lite (MOBIDB_LITE); mobidb-lite (MOBIDB_LITE); mobidb-lite (MOBIDB_LITE); mobidb-lite (MOBIDB_LITE); IPR040168 (PANTHER); PTHR23326:SF15 (PANTHER)	P:GO:0006355; C:GO:0030015; C:GO:0042025	P:regulation of transcription, DNA-templated; C:CCR4-NOT core complex; C:host cell nucleus
Suziblue	[INTERPRO, BLASTED, MAPPED, ANNOTATED]	PB.148	E3 ubiquitin-protein ligase UPL5	3127	20	0	74.56	1	F:GO:0016740	F:transferase activity			IPR019956 (PRINTS); IPR000569 (SMART); IPR000626 (SMART); G3DSA:3.30.2160.10 (GENE3D); IPR000626 (PFAM); G3DSA:3.30.2410.10 (GENE3D); IPR000569 (PFAM); G3DSA:3.10.20.90 (GENE3D); G3DSA:3.90.1750.10 (GENE3D); mobidb-lite (MOBIDB_LITE); mobidb-lite (MOBIDB_LITE); PTHR11254:SF419 (PANTHER); PTHR11254 (PANTHER); IPR000569 (PROSITE_PROFILES); IPR000626 (PROSITE_PROFILES); cd16107 (CDD); IPR000569 (CDD…	F:GO:0004842; F:GO:0005515	F:ubiquitin-protein transferase activity; F:protein binding
Suziblue	[INTERPRO, BLASTED, MAPPED, ANNOTATED]	PB.149	mitochondrial pyruvate carrier 4	609	20	9.16e-67	93.19	3	P:GO:0006850; C:GO:0031305; F:GO:0050833	P:mitochondrial pyruvate transmembrane transport; C:integral component of mitochondrial inner membrane; F:pyruvate transmembrane transporter activity			IPR005336 (PFAM); PTHR14154:SF57 (PANTHER); PTHR14154 (PANTHER)	C:GO:0005743; P:GO:0006850	C:mitochondrial inner membrane; P:mitochondrial pyruvate transmembrane transport
Suziblue	[INTERPRO, BLASTED, MAPPED, ANNOTATED]	PB.150	transcription initiation factor IIF subunit alpha	2341	20	0	86.78	9	F:GO:0001096; F:GO:0003677; F:GO:0003743; C:GO:0005674; P:GO:0006367; P:GO:0006413; F:GO:0008022; F:GO:0016251; P:GO:0032968	F:TFIIF-class transcription factor complex binding; F:DNA binding; F:translation initiation factor activity; C:transcription factor TFIIF complex; P:transcription initiation from RNA polymerase II promoter; P:translational initiation; F:protein C-terminus binding; F:RNA polymerase II general transcription initiation factor activity; P:positive regulation of transcription elongation from RNA polym…			IPR008851 (PFAM); mobidb-lite (MOBIDB_LITE); mobidb-lite (MOBIDB_LITE); mobidb-lite (MOBIDB_LITE); mobidb-lite (MOBIDB_LITE); mobidb-lite (MOBIDB_LITE); mobidb-lite (MOBIDB_LITE); mobidb-lite (MOBIDB_LITE); mobidb-lite (MOBIDB_LITE); mobidb-lite (MOBIDB_LITE); IPR008851 (PANTHER); IPR011039 (SUPERFAMILY)	F:GO:0003677; C:GO:0005634; P:GO:0006367; P:GO:0032968	F:DNA binding; C:nucleus; P:transcription initiation from RNA polymerase II promoter; P:positive regulation of transcription elongation from RNA polymerase II promoter
Suziblue	[INTERPRO, BLASTED]	PB.151	HSP-interacting protein	2966	20	0	86.37						Coil (COILS); IPR000270 (SMART); IPR019734 (SMART); IPR011990 (G3DSA:1.25.40.GENE3D); IPR000270 (PFAM); IPR011990 (G3DSA:1.25.40.GENE3D); G3DSA:3.10.20.90 (GENE3D); mobidb-lite (MOBIDB_LITE); mobidb-lite (MOBIDB_LITE); mobidb-lite (MOBIDB_LITE); mobidb-lite (MOBIDB_LITE); mobidb-lite (MOBIDB_LITE); mobidb-lite (MOBIDB_LITE); mobidb-lite (MOBIDB_LITE); mobidb-lite (MOBIDB_LITE); PTHR46183 (PANTHER…	F:GO:0005515	F:protein binding
Suziblue	[INTERPRO, BLASTED, MAPPED, ANNOTATED]	PB.152	tropinone reductase-like 3	1084	20	3.63e-119	93.89	2	F:GO:0016491; P:GO:0055114	F:oxidoreductase activity; P:oxidation-reduction process			IPR002347 (PRINTS); IPR002347 (PRINTS); PF13561 (PFAM); G3DSA:3.40.50.720 (GENE3D); PTHR43943 (PANTHER); PTHR43943:SF9 (PANTHER); IPR020904 (PROSITE_PATTERNS); IPR036291 (SUPERFAMILY)	F:GO:0016491	F:oxidoreductase activity
Suziblue	[INTERPRO, BLASTED, MAPPED, ANNOTATED]	PB.153	malonyl-CoA decarboxylase, mitochondrial	2009	20	0	84.89	7	C:GO:0005759; C:GO:0005782; P:GO:0006085; P:GO:0006633; P:GO:0046321; F:GO:0050080; P:GO:2001294	C:mitochondrial matrix; C:peroxisomal matrix; P:acetyl-CoA biosynthetic process; P:fatty acid biosynthetic process; P:positive regulation of fatty acid oxidation; F:malonyl-CoA decarboxylase activity; P:malonyl-CoA catabolic process	EC:4.1.1.9	Malonyl-CoA decarboxylase	IPR038351 (G3DSA:1.20.140.GENE3D); IPR007956 (PFAM); IPR035372 (PFAM); IPR042303 (G3DSA:3.40.630.GENE3D); mobidb-lite (MOBIDB_LITE); mobidb-lite (MOBIDB_LITE); IPR038917 (PANTHER); SignalP-TM (SIGNALP_GRAM_POSITIVE)	P:GO:0006633; F:GO:0050080	P:fatty acid biosynthetic process; F:malonyl-CoA decarboxylase activity
Suziblue	[INTERPRO, BLASTED, MAPPED, ANNOTATED]	PB.154	glucan endo-1,3-beta-glucosidase 1	1850	20	0	90.52	5	F:GO:0004553; P:GO:0005975; C:GO:0016021; C:GO:0046658; F:GO:0046872	F:hydrolase activity, hydrolyzing O-glycosyl compounds; P:carbohydrate metabolic process; C:integral component of membrane; C:anchored component of plasma membrane; F:metal ion binding			IPR012946 (SMART); IPR000490 (PFAM); G3DSA:3.20.20.80 (GENE3D); IPR012946 (PFAM); PTHR32227:SF120 (PANTHER); PTHR32227 (PANTHER); IPR000490 (PROSITE_PATTERNS); CYTOPLASMIC_DOMAIN (PHOBIUS); TRANSMEMBRANE (PHOBIUS); SIGNAL_PEPTIDE_C_REGION (PHOBIUS); SIGNAL_PEPTIDE_H_REGION (PHOBIUS); NON_CYTOPLASMIC_DOMAIN (PHOBIUS); SIGNAL_PEPTIDE_N_REGION (PHOBIUS); SIGNAL_PEPTIDE (PHOBIUS); SignalP-noTM (SIGNA…	F:GO:0004553; P:GO:0005975	F:hydrolase activity, hydrolyzing O-glycosyl compounds; P:carbohydrate metabolic process
Suziblue	[INTERPRO, BLASTED, MAPPED, ANNOTATED]	PB.155	UPF0051 protein ABCI8, chloroplastic-like	1899	20	0	91.35	1	P:GO:0016226	P:iron-sulfur cluster assembly			IPR010231 (TIGRFAM); IPR000825 (PFAM); mobidb-lite (MOBIDB_LITE); mobidb-lite (MOBIDB_LITE); PTHR30508:SF8 (PANTHER); PTHR30508 (PANTHER); IPR037284 (SUPERFAMILY)	P:GO:0016226	P:iron-sulfur cluster assembly
Suziblue	[INTERPRO, BLASTED, MAPPED, ANNOTATED]	PB.156	polyadenylate-binding protein RBP45-like	1589	20	2.78e-156	85.73	6	F:GO:0000287; F:GO:0003729; F:GO:0004743; C:GO:0005829; P:GO:0006096; F:GO:0030955	F:magnesium ion binding; F:mRNA binding; F:pyruvate kinase activity; C:cytosol; P:glycolytic process; F:potassium ion binding	EC:2.7.1.40	Pyruvate kinase	IPR000504 (SMART); IPR012677 (G3DSA:3.30.70.GENE3D); IPR012677 (G3DSA:3.30.70.GENE3D); IPR012677 (G3DSA:3.30.70.GENE3D); IPR000504 (PFAM); mobidb-lite (MOBIDB_LITE); mobidb-lite (MOBIDB_LITE); mobidb-lite (MOBIDB_LITE); mobidb-lite (MOBIDB_LITE); mobidb-lite (MOBIDB_LITE); PTHR47640 (PANTHER); PTHR47640:SF12 (PANTHER); IPR000504 (PROSITE_PROFILES); IPR000504 (PROSITE_PROFILES); IPR000504 (PROSITE…	F:GO:0003676	F:nucleic acid binding
Suziblue	[INTERPRO, BLASTED, MAPPED, ANNOTATED]	PB.157	cardiolipin synthase (CMP-forming), mitochondrial	1538	20	3.81e-129	76.82	5	C:GO:0005739; F:GO:0008808; C:GO:0016021; F:GO:0030145; P:GO:0032049	C:mitochondrion; F:cardiolipin synthase activity; C:integral component of membrane; F:manganese ion binding; P:cardiolipin biosynthetic process			IPR000462 (PFAM); IPR043130 (G3DSA:1.20.120.GENE3D); PTHR14269 (PANTHER); PTHR14269:SF11 (PANTHER); IPR000462 (PROSITE_PATTERNS); TRANSMEMBRANE (PHOBIUS); NON_CYTOPLASMIC_DOMAIN (PHOBIUS); CYTOPLASMIC_DOMAIN (PHOBIUS); TRANSMEMBRANE (PHOBIUS); CYTOPLASMIC_DOMAIN (PHOBIUS)	P:GO:0008654; C:GO:0016020; F:GO:0016780	P:phospholipid biosynthetic process; C:membrane; F:phosphotransferase activity, for other substituted phosphate groups
Suziblue	[INTERPRO, BLASTED, MAPPED, ANNOTATED]	PB.158	protein DETOXIFICATION 40-like	1932	20	0	89.74	5	F:GO:0015297; C:GO:0016021; P:GO:0042908; F:GO:0042910; P:GO:0055085	F:antiporter activity; C:integral component of membrane; P:xenobiotic transport; F:xenobiotic transmembrane transporter activity; P:transmembrane transport			IPR002528 (PFAM); IPR002528 (TIGRFAM); mobidb-lite (MOBIDB_LITE); mobidb-lite (MOBIDB_LITE); PTHR11206 (PANTHER); PTHR11206:SF140 (PANTHER); TRANSMEMBRANE (PHOBIUS); TRANSMEMBRANE (PHOBIUS); TRANSMEMBRANE (PHOBIUS); NON_CYTOPLASMIC_DOMAIN (PHOBIUS); CYTOPLASMIC_DOMAIN (PHOBIUS); NON_CYTOPLASMIC_DOMAIN (PHOBIUS); CYTOPLASMIC_DOMAIN (PHOBIUS); TRANSMEMBRANE (PHOBIUS); TRANSMEMBRANE (PHOBIUS); TRANS…	F:GO:0015297; C:GO:0016020; F:GO:0042910; P:GO:0055085	F:antiporter activity; C:membrane; F:xenobiotic transmembrane transporter activity; P:transmembrane transport
Suziblue	[INTERPRO, BLASTED, MAPPED, ANNOTATED]	PB.159	Adenosine deaminase-like protein	1381	20	0	85.67	3	F:GO:0004000; P:GO:0006154; P:GO:0046103	F:adenosine deaminase activity; P:adenosine catabolic process; P:inosine biosynthetic process	EC:3.5.4.4	Adenosine deaminase	IPR001365 (PFAM); PTHR11409:SF48 (PANTHER); PTHR11409 (PANTHER); cd00443 (CDD); IPR032466 (SUPERFAMILY)	F:GO:0019239	F:deaminase activity
Suziblue	[INTERPRO, BLASTED, MAPPED, ANNOTATED]	PB.160	cysteine-rich PDZ-binding protein	559	20	1.53e-62	97.1	2	F:GO:0008017; P:GO:0031122	F:microtubule binding; P:cytoplasmic microtubule organization			mobidb-lite (MOBIDB_LITE)	no GO terms	no GO terms
Suziblue	[INTERPRO, BLASTED, MAPPED, ANNOTATED]	PB.161	Eukaryotic translation initiation factor 4B3 like	2633	20	0	66.61	1	F:GO:0003723	F:RNA binding			mobidb-lite (MOBIDB_LITE); mobidb-lite (MOBIDB_LITE); mobidb-lite (MOBIDB_LITE); mobidb-lite (MOBIDB_LITE); mobidb-lite (MOBIDB_LITE); mobidb-lite (MOBIDB_LITE); mobidb-lite (MOBIDB_LITE); mobidb-lite (MOBIDB_LITE); PTHR32091:SF4 (PANTHER); IPR010433 (PANTHER)	F:GO:0003743	F:translation initiation factor activity
Suziblue	[INTERPRO, BLASTED, MAPPED, ANNOTATED]	PB.162	chaperone protein dnaJ 50-like	1280	20	0	90.76	2	C:GO:0005789; P:GO:0006457	C:endoplasmic reticulum membrane; P:protein folding			Coil (COILS); IPR001623 (PRINTS); IPR001623 (SMART); IPR036869 (G3DSA:1.10.287.GENE3D); IPR001623 (PFAM); PTHR44176 (PANTHER); IPR018253 (PROSITE_PATTERNS); SIGNAL_PEPTIDE_N_REGION (PHOBIUS); NON_CYTOPLASMIC_DOMAIN (PHOBIUS); SIGNAL_PEPTIDE (PHOBIUS); SIGNAL_PEPTIDE_H_REGION (PHOBIUS); SIGNAL_PEPTIDE_C_REGION (PHOBIUS); IPR001623 (PROSITE_PROFILES); IPR001623 (CDD); SignalP-TM (SIGNALP_EUK); IPR0…	no GO terms	no GO terms
Suziblue	[INTERPRO, BLASTED, MAPPED, ANNOTATED]	PB.163	probable serine/threonine-protein kinase abkC	2442	20	0	92.56	4	C:GO:0016021; F:GO:0016301; P:GO:0016310; F:GO:0016787	C:integral component of membrane; F:kinase activity; P:phosphorylation; F:hydrolase activity			IPR004147 (PFAM); PTHR45890 (PANTHER); PTHR45890:SF4 (PANTHER); SIGNAL_PEPTIDE (PHOBIUS); SIGNAL_PEPTIDE_H_REGION (PHOBIUS); SIGNAL_PEPTIDE_C_REGION (PHOBIUS); SIGNAL_PEPTIDE_N_REGION (PHOBIUS); NON_CYTOPLASMIC_DOMAIN (PHOBIUS); IPR011009 (SUPERFAMILY)	no GO terms	no GO terms
Suziblue	[INTERPRO, BLASTED, MAPPED, ANNOTATED]	PB.164	linalool synthase	1991	20	0	78.14	2	F:GO:0000287; F:GO:0010333	F:magnesium ion binding; F:terpene synthase activity			IPR008949 (G3DSA:1.10.600.GENE3D); IPR005630 (PFAM); IPR036965 (G3DSA:1.50.10.GENE3D); IPR001906 (PFAM); IPR034741 (PANTHER); PTHR31225:SF99 (PANTHER); cd00684 (CDD); IPR008949 (SUPERFAMILY); IPR008930 (SUPERFAMILY)	F:GO:0000287; F:GO:0010333; F:GO:0016829	F:magnesium ion binding; F:terpene synthase activity; F:lyase activity
Suziblue	[INTERPRO, NO-BLAST]	PB.165	---NA---	1058									no IPS match	no IPS match	no IPS match
Suziblue	[INTERPRO, BLASTED, MAPPED, ANNOTATED]	PB.166	splicing factor U2af large subunit B-like isoform X2	1907	20	1.09e-107	85.34	8	C:GO:0000243; P:GO:0006397; F:GO:0008187; P:GO:0008380; C:GO:0016607; F:GO:0030628; C:GO:0071004; C:GO:0089701	C:commitment complex; P:mRNA processing; F:poly-pyrimidine tract binding; P:RNA splicing; C:nuclear speck; F:pre-mRNA 3'-splice site binding; C:U2-type prespliceosome; C:U2AF			IPR012677 (G3DSA:3.30.70.GENE3D); PTHR23139:SF109 (PANTHER); PTHR23139 (PANTHER); cd12232 (CDD); IPR035979 (SUPERFAMILY)	F:GO:0003676	F:nucleic acid binding
Suziblue	[INTERPRO, BLASTED, MAPPED, ANNOTATED]	PB.167	DNA-directed RNA polymerase II subunit RPB2	994	20	0	99.21	6	F:GO:0003677; F:GO:0003899; C:GO:0005665; P:GO:0006351; F:GO:0032549; F:GO:0046872	F:DNA binding; F:DNA-directed 5'-3' RNA polymerase activity; C:RNA polymerase II, core complex; P:transcription, DNA-templated; F:ribonucleoside binding; F:metal ion binding	EC:2.7.7.6	DNA-directed RNA polymerase	IPR007120 (PFAM); IPR037033 (G3DSA:2.40.270.GENE3D); IPR007641 (PFAM); G3DSA:3.90.1800.10 (GENE3D); mobidb-lite (MOBIDB_LITE); mobidb-lite (MOBIDB_LITE); PTHR20856:SF23 (PANTHER); IPR015712 (PANTHER); IPR007121 (PROSITE_PATTERNS); IPR015712 (CDD); SSF64484 (SUPERFAMILY)	F:GO:0003677; F:GO:0003899; P:GO:0006351; F:GO:0032549	F:DNA binding; F:DNA-directed 5'-3' RNA polymerase activity; P:transcription, DNA-templated; F:ribonucleoside binding
Suziblue	[INTERPRO, BLASTED, MAPPED, ANNOTATED]	PB.168	probable ubiquitin-conjugating enzyme E2 24	4006	20	0	76.35	1	F:GO:0061631	F:ubiquitin conjugating enzyme activity	EC:2.3.2.23	E2 ubiquitin-conjugating enzyme	SM00212 (SMART); IPR016135 (G3DSA:3.10.110.GENE3D); IPR000608 (PFAM); PTHR46116:SF15 (PANTHER); PTHR46116 (PANTHER); SIGNAL_PEPTIDE_H_REGION (PHOBIUS); SIGNAL_PEPTIDE_N_REGION (PHOBIUS); SIGNAL_PEPTIDE (PHOBIUS); NON_CYTOPLASMIC_DOMAIN (PHOBIUS); SIGNAL_PEPTIDE_C_REGION (PHOBIUS); IPR000608 (PROSITE_PROFILES); IPR000608 (CDD); SignalP-noTM (SIGNALP_EUK); IPR016135 (SUPERFAMILY)	no GO terms	no GO terms
Suziblue	[INTERPRO, BLASTED, MAPPED, ANNOTATED]	PB.169	bifunctional epoxide hydrolase 2-like	1279	20	0	87.67	1	F:GO:0016787	F:hydrolase activity			IPR000639 (PRINTS); IPR000073 (PRINTS); IPR029058 (G3DSA:3.40.50.GENE3D); IPR000073 (PFAM); PTHR43329:SF79 (PANTHER); PTHR43329 (PANTHER); IPR029058 (SUPERFAMILY)	F:GO:0003824	F:catalytic activity
Suziblue	[INTERPRO, BLASTED, MAPPED, ANNOTATED]	PB.170	Rho GTPase-activating protein like	2240	20	0	82.3	6	C:GO:0005794; P:GO:0010246; C:GO:0016021; F:GO:0016757; P:GO:0048358; P:GO:0080001	C:Golgi apparatus; P:rhamnogalacturonan I biosynthetic process; C:integral component of membrane; F:transferase activity, transferring glycosyl groups; P:mucilage pectin biosynthetic process; P:mucilage extrusion from seed coat			IPR006852 (PFAM); mobidb-lite (MOBIDB_LITE); mobidb-lite (MOBIDB_LITE); mobidb-lite (MOBIDB_LITE); PTHR12956 (PANTHER); PTHR12956:SF38 (PANTHER); CYTOPLASMIC_DOMAIN (PHOBIUS); NON_CYTOPLASMIC_DOMAIN (PHOBIUS); TRANSMEMBRANE (PHOBIUS); TMhelix (TMHMM)	no GO terms	no GO terms
Suziblue	[INTERPRO, BLASTED]	PB.171	DNA mismatch repair protein like	1624	20	1.1e-74	71.28						IPR006502 (PFAM); mobidb-lite (MOBIDB_LITE); PTHR31579:SF50 (PANTHER); IPR006502 (PANTHER)	no GO terms	no GO terms
Suziblue	[INTERPRO, NO-BLAST]	PB.172	---NA---	462									mobidb-lite (MOBIDB_LITE)	no GO terms	no GO terms
Suziblue	[INTERPRO, BLASTED]	PB.173	auxin-repressed 12.5 kDa protein-like	722	20	1.03e-59	78.03						IPR008406 (PFAM); mobidb-lite (MOBIDB_LITE); PTHR33565:SF2 (PANTHER); IPR008406 (PANTHER)	no GO terms	no GO terms
Suziblue	[INTERPRO, BLASTED, MAPPED, ANNOTATED]	PB.174	protein yippee-like At5g53940	1087	20	1.33e-65	89.29	1	F:GO:0046872	F:metal ion binding			IPR004910 (PFAM); PTHR13848:SF59 (PANTHER); IPR039058 (PANTHER); IPR034751 (PROSITE_PROFILES)	no GO terms	no GO terms
Suziblue	[INTERPRO, BLASTED, MAPPED, ANNOTATED]	PB.175	serine/threonine-protein kinase HT1-like	3143	20	0	89.41	5	P:GO:0000186; F:GO:0004709; F:GO:0004713; F:GO:0005524; P:GO:0018108	P:activation of MAPKK activity; F:MAP kinase kinase kinase activity; F:protein tyrosine kinase activity; F:ATP binding; P:peptidyl-tyrosine phosphorylation	EC:2.7.11.25; EC:2.7.10	Mitogen-activated protein kinase kinase kinase; Transferring phosphorus-containing groups	G3DSA:3.30.200.20 (GENE3D); mobidb-lite (MOBIDB_LITE); mobidb-lite (MOBIDB_LITE); mobidb-lite (MOBIDB_LITE); mobidb-lite (MOBIDB_LITE); PTHR44329 (PANTHER); PTHR44329:SF87 (PANTHER)	no GO terms	no GO terms
Suziblue	[INTERPRO, BLASTED]	PB.176	protein E6	1411	20	5.28e-29	66.44						mobidb-lite (MOBIDB_LITE); mobidb-lite (MOBIDB_LITE); mobidb-lite (MOBIDB_LITE); mobidb-lite (MOBIDB_LITE); mobidb-lite (MOBIDB_LITE); IPR040290 (PANTHER); SIGNAL_PEPTIDE_H_REGION (PHOBIUS); SIGNAL_PEPTIDE_C_REGION (PHOBIUS); SIGNAL_PEPTIDE (PHOBIUS); SIGNAL_PEPTIDE_N_REGION (PHOBIUS); NON_CYTOPLASMIC_DOMAIN (PHOBIUS); SignalP-noTM (SIGNALP_EUK); SignalP-TM (SIGNALP_GRAM_POSITIVE); SignalP-noTM (…	no GO terms	no GO terms
Suziblue	[INTERPRO, BLASTED, MAPPED]	PB.177	homeobox-DDT domain protein RLT1 isoform X1	1929	20	1.49e-95	62.66	4	F:GO:0003677; C:GO:0005634; P:GO:0006351; P:GO:0006355	F:DNA binding; C:nucleus; P:transcription, DNA-templated; P:regulation of transcription, DNA-templated			mobidb-lite (MOBIDB_LITE); mobidb-lite (MOBIDB_LITE); mobidb-lite (MOBIDB_LITE); mobidb-lite (MOBIDB_LITE); mobidb-lite (MOBIDB_LITE); mobidb-lite (MOBIDB_LITE); mobidb-lite (MOBIDB_LITE); mobidb-lite (MOBIDB_LITE); PTHR36968:SF10 (PANTHER); PTHR36968 (PANTHER)	no GO terms	no GO terms
Suziblue	[INTERPRO, BLASTED, MAPPED, ANNOTATED]	PB.178	protein FAR1-RELATED SEQUENCE 5	3240	20	0	90.97	3	C:GO:0005634; P:GO:0006355; F:GO:0008270	C:nucleus; P:regulation of transcription, DNA-templated; F:zinc ion binding			IPR006564 (SMART); IPR007527 (PFAM); IPR004330 (PFAM); IPR018289 (PFAM); mobidb-lite (MOBIDB_LITE); IPR031052 (PANTHER); PTHR31669:SF153 (PANTHER); IPR007527 (PROSITE_PROFILES)	P:GO:0006355; F:GO:0008270	P:regulation of transcription, DNA-templated; F:zinc ion binding
Suziblue	[INTERPRO, BLASTED, MAPPED, ANNOTATED]	PB.179	Guanylate-binding protein like	3660	20	0	90.89	3	F:GO:0003924; F:GO:0005525; C:GO:0016020	F:GTPase activity; F:GTP binding; C:membrane	EC:3.6.1.15	Nucleoside-triphosphate phosphatase	Coil (COILS); Coil (COILS); Coil (COILS); Coil (COILS); Coil (COILS); Coil (COILS); Coil (COILS); G3DSA:1.20.1000.10 (GENE3D); IPR003191 (PFAM); IPR015894 (PFAM); G3DSA:3.40.50.300 (GENE3D); mobidb-lite (MOBIDB_LITE); mobidb-lite (MOBIDB_LITE); mobidb-lite (MOBIDB_LITE); mobidb-lite (MOBIDB_LITE); PTHR10751 (PANTHER); PTHR10751:SF94 (PANTHER); IPR030386 (PROSITE_PROFILES); cd01851 (CDD); IPR03654…	F:GO:0003924; F:GO:0005525	F:GTPase activity; F:GTP binding
Suziblue	[INTERPRO, BLASTED, MAPPED, ANNOTATED]	PB.180	28 kDa heat- and acid-stable phosphoprotein-like	982	20	3.96e-57	89.22	3	C:GO:0005829; F:GO:0016301; P:GO:0016310	C:cytosol; F:kinase activity; P:phosphorylation			Coil (COILS); Coil (COILS); Coil (COILS); IPR019380 (PFAM); mobidb-lite (MOBIDB_LITE); mobidb-lite (MOBIDB_LITE); IPR039876 (PANTHER); PTHR22055:SF7 (PANTHER)	no GO terms	no GO terms
Suziblue	[INTERPRO, BLASTED, MAPPED, ANNOTATED]	PB.181	transcription factor VOZ1-like	2222	20	0	85.39	9	C:GO:0005634; P:GO:0009408; P:GO:0009414; P:GO:0009631; P:GO:0009651; P:GO:0009816; F:GO:0043565; P:GO:0045893; P:GO:0048578	C:nucleus; P:response to heat; P:response to water deprivation; P:cold acclimation; P:response to salt stress; P:defense response to bacterium, incompatible interaction; F:sequence-specific DNA binding; P:positive regulation of transcription, DNA-templated; P:positive regulation of long-day photoperiodism, flowering			Coil (COILS); mobidb-lite (MOBIDB_LITE); mobidb-lite (MOBIDB_LITE); IPR039277 (PANTHER)	P:GO:0006355; P:GO:0048578	P:regulation of transcription, DNA-templated; P:positive regulation of long-day photoperiodism, flowering
Suziblue	[INTERPRO, BLASTED, MAPPED, ANNOTATED]	PB.182	PHD finger protein like	1015	20	3.07e-40	69.7	1	C:GO:0016020	C:membrane			mobidb-lite (MOBIDB_LITE); mobidb-lite (MOBIDB_LITE); mobidb-lite (MOBIDB_LITE); PTHR37186 (PANTHER); CYTOPLASMIC_DOMAIN (PHOBIUS); NON_CYTOPLASMIC_DOMAIN (PHOBIUS); TRANSMEMBRANE (PHOBIUS); TMhelix (TMHMM)	no GO terms	no GO terms
Suziblue	[INTERPRO, BLASTED, MAPPED, ANNOTATED]	PB.183	DNA-directed RNA polymerase II subunit 4	865	20	8.79e-86	94.69	10	F:GO:0000166; P:GO:0000288; C:GO:0000932; F:GO:0003899; C:GO:0005665; P:GO:0006367; F:GO:0031369; P:GO:0031990; P:GO:0034402; P:GO:0045948	F:nucleotide binding; P:nuclear-transcribed mRNA catabolic process, deadenylation-dependent decay; C:P-body; F:DNA-directed 5'-3' RNA polymerase activity; C:RNA polymerase II, core complex; P:transcription initiation from RNA polymerase II promoter; F:translation initiation factor binding; P:mRNA export from nucleus in response to heat stress; P:recruitment of 3'-end processing factors to RNA pol…	EC:2.7.7.6	DNA-directed RNA polymerase	IPR006590 (SMART); IPR038324 (G3DSA:1.20.1250.GENE3D); IPR005574 (PFAM); PTHR21297 (PANTHER); PTHR21297:SF3 (PANTHER); IPR010997 (SUPERFAMILY)	F:GO:0000166; F:GO:0003824; P:GO:0006352; C:GO:0030880; P:GO:0044237	F:nucleotide binding; F:catalytic activity; P:DNA-templated transcription, initiation; C:RNA polymerase complex; P:cellular metabolic process
Suziblue	[INTERPRO, BLASTED, MAPPED, ANNOTATED]	PB.184	UBP1-associated protein 2C-like	1645	20	4.57e-85	85.12	5	F:GO:0003729; C:GO:0005634; P:GO:0006397; P:GO:0051252; C:GO:1990904	F:mRNA binding; C:nucleus; P:mRNA processing; P:regulation of RNA metabolic process; C:ribonucleoprotein complex			IPR000504 (SMART); IPR012677 (G3DSA:3.30.70.GENE3D); IPR000504 (PFAM); mobidb-lite (MOBIDB_LITE); mobidb-lite (MOBIDB_LITE); PTHR15241 (PANTHER); PTHR15241:SF260 (PANTHER); SIGNAL_PEPTIDE_H_REGION (PHOBIUS); SIGNAL_PEPTIDE_C_REGION (PHOBIUS); SIGNAL_PEPTIDE_N_REGION (PHOBIUS); NON_CYTOPLASMIC_DOMAIN (PHOBIUS); SIGNAL_PEPTIDE (PHOBIUS); IPR000504 (PROSITE_PROFILES); IPR000504 (PROSITE_PROFILES); c…	F:GO:0003676	F:nucleic acid binding
Suziblue	[INTERPRO, BLASTED, MAPPED, ANNOTATED]	PB.185	septin and tuftelin-interacting protein 1 homolog 1-like	3251	20	0	82.99	4	P:GO:0000390; F:GO:0003677; P:GO:0006355; C:GO:0071008	P:spliceosomal complex disassembly; F:DNA binding; P:regulation of transcription, DNA-templated; C:U2-type post-mRNA release spliceosomal complex			Coil (COILS); Coil (COILS); IPR000467 (SMART); IPR022159 (PFAM); IPR022783 (PFAM); IPR024933 (PIRSF); IPR000467 (PFAM); mobidb-lite (MOBIDB_LITE); mobidb-lite (MOBIDB_LITE); mobidb-lite (MOBIDB_LITE); mobidb-lite (MOBIDB_LITE); mobidb-lite (MOBIDB_LITE); PTHR23329 (PANTHER); PTHR23329:SF1 (PANTHER); IPR000467 (PROSITE_PROFILES)	F:GO:0003676	F:nucleic acid binding
Suziblue	[INTERPRO, BLASTED, MAPPED, ANNOTATED]	PB.186	putative lipase YDR444W isoform X1	1829	20	0	86.47	2	F:GO:0016787; P:GO:0044255	F:hydrolase activity; P:cellular lipid metabolic process			IPR007751 (PFAM); IPR029058 (G3DSA:3.40.50.GENE3D); PTHR12482 (PANTHER); PTHR12482:SF11 (PANTHER); SignalP-TM (SIGNALP_GRAM_POSITIVE); IPR029058 (SUPERFAMILY)	no GO terms	no GO terms
Suziblue	[INTERPRO, BLASTED, MAPPED, ANNOTATED]	PB.187	stromal processing peptidase, chloroplastic	4361	20	0	85.59	5	F:GO:0003824; C:GO:0005739; C:GO:0009570; P:GO:0009793; F:GO:0046872	F:catalytic activity; C:mitochondrion; C:chloroplast stroma; P:embryo development ending in seed dormancy; F:metal ion binding			G3DSA:3.30.830.10 (GENE3D); G3DSA:3.30.830.10 (GENE3D); G3DSA:3.30.830.10 (GENE3D); G3DSA:3.30.830.10 (GENE3D); IPR007863 (PFAM); IPR011765 (PFAM); mobidb-lite (MOBIDB_LITE); mobidb-lite (MOBIDB_LITE); PTHR43690:SF8 (PANTHER); PTHR43690 (PANTHER); IPR011249 (SUPERFAMILY); IPR011249 (SUPERFAMILY); IPR011249 (SUPERFAMILY)	F:GO:0003824; F:GO:0046872	F:catalytic activity; F:metal ion binding
Suziblue	[INTERPRO, BLASTED, MAPPED, ANNOTATED]	PB.188	apoptosis inhibitor 5-like protein API5 isoform X1	2049	20	0	92.24	3	F:GO:0003729; C:GO:0005634; P:GO:0043067	F:mRNA binding; C:nucleus; P:regulation of programmed cell death			IPR008383 (PFAM); PTHR12758:SF20 (PANTHER); IPR008383 (PANTHER); IPR016024 (SUPERFAMILY)	no GO terms	no GO terms
Suziblue	[INTERPRO, NO-BLAST]	PB.189	---NA---	239									no IPS match	no IPS match	no IPS match
Suziblue	[INTERPRO, BLASTED, MAPPED, ANNOTATED]	PB.190	trihelix transcription factor ASIL2-like	1502	20	4.34e-123	75.74	2	C:GO:0005634; F:GO:0043565	C:nucleus; F:sequence-specific DNA binding			Coil (COILS); PF13837 (PFAM); mobidb-lite (MOBIDB_LITE); mobidb-lite (MOBIDB_LITE); mobidb-lite (MOBIDB_LITE); PTHR31307 (PANTHER); PTHR31307:SF48 (PANTHER)	no GO terms	no GO terms
Suziblue	[INTERPRO, BLASTED, MAPPED, ANNOTATED]	PB.191	BES1/BZR1 homolog protein 4-like isoform X1	1459	20	0	86.48	3	F:GO:0003700; P:GO:0006355; P:GO:0009742	F:DNA-binding transcription factor activity; P:regulation of transcription, DNA-templated; P:brassinosteroid mediated signaling pathway			IPR008540 (PFAM); mobidb-lite (MOBIDB_LITE); mobidb-lite (MOBIDB_LITE); mobidb-lite (MOBIDB_LITE); mobidb-lite (MOBIDB_LITE); PTHR31506:SF19 (PANTHER); IPR033264 (PANTHER)	F:GO:0003700; P:GO:0006351; P:GO:0009742	F:DNA-binding transcription factor activity; P:transcription, DNA-templated; P:brassinosteroid mediated signaling pathway
Suziblue	[INTERPRO, BLASTED, MAPPED]	PB.192	Protein translocase subunit SecA like	2558	20	0	59.35	2	C:GO:0016020; C:GO:0016021	C:membrane; C:integral component of membrane			IPR007789 (PFAM); mobidb-lite (MOBIDB_LITE); mobidb-lite (MOBIDB_LITE); mobidb-lite (MOBIDB_LITE); mobidb-lite (MOBIDB_LITE); mobidb-lite (MOBIDB_LITE); PTHR33671 (PANTHER); PTHR33671:SF3 (PANTHER)	no GO terms	no GO terms
Suziblue	[INTERPRO, BLASTED, MAPPED, ANNOTATED]	PB.193	O-fucosyltransferase 8 isoform X1	1752	20	0	88.46	3	P:GO:0006004; C:GO:0016021; F:GO:0016757	P:fucose metabolic process; C:integral component of membrane; F:transferase activity, transferring glycosyl groups			IPR024709 (PIRSF); IPR019378 (PFAM); PTHR31933 (PANTHER); PTHR31933:SF4 (PANTHER)	no GO terms	no GO terms
Suziblue	[INTERPRO, BLASTED, MAPPED]	PB.194	DUF4283 domain protein	1851	20	3.98e-72	58.55	4	F:GO:0003676; F:GO:0003723; C:GO:0016020; C:GO:0016021	F:nucleic acid binding; F:RNA binding; C:membrane; C:integral component of membrane			no IPS match	no IPS match	no IPS match
Suziblue	[INTERPRO, NO-BLAST]	PB.195	---NA---	917									mobidb-lite (MOBIDB_LITE)	no GO terms	no GO terms
Suziblue	[INTERPRO, BLASTED, MAPPED, ANNOTATED]	PB.196	WD repeat-containing protein 26-like	2356	20	0	85.38	9	P:GO:0009107; P:GO:0009249; C:GO:0009507; C:GO:0016021; F:GO:0016992; F:GO:0046872; F:GO:0051539; F:GO:0102552; F:GO:0102553	P:lipoate biosynthetic process; P:protein lipoylation; C:chloroplast; C:integral component of membrane; F:lipoate synthase activity; F:metal ion binding; F:4 iron, 4 sulfur cluster binding; F:lipoyl synthase activity (acting on glycine-cleavage complex H protein; F:lipoyl synthase activity (acting on pyruvate dehydrogenase E2 protein)	EC:2.8.1.8	Lipoyl synthase	IPR020472 (PRINTS); IPR001680 (SMART); IPR006595 (SMART); IPR015943 (G3DSA:2.130.10.GENE3D); IPR015943 (G3DSA:2.130.10.GENE3D); IPR001680 (PFAM); PTHR22838:SF6 (PANTHER); PTHR22838 (PANTHER); IPR019775 (PROSITE_PATTERNS); IPR019775 (PROSITE_PATTERNS); IPR001680 (PROSITE_PROFILES); IPR001680 (PROSITE_PROFILES); IPR001680 (PROSITE_PROFILES); IPR017986 (PROSITE_PROFILES); IPR006595 (PROSITE_PROFILES…	F:GO:0005515	F:protein binding
Suziblue	[INTERPRO, BLASTED, MAPPED, ANNOTATED]	PB.197	ethylene receptor	2875	20	0	93.23	10	F:GO:0000155; F:GO:0005524; C:GO:0005783; C:GO:0005789; P:GO:0009873; C:GO:0016021; P:GO:0023014; F:GO:0038199; F:GO:0046872; F:GO:0051740	F:phosphorelay sensor kinase activity; F:ATP binding; C:endoplasmic reticulum; C:endoplasmic reticulum membrane; P:ethylene-activated signaling pathway; C:integral component of membrane; P:signal transduction by protein phosphorylation; F:ethylene receptor activity; F:metal ion binding; F:ethylene binding	EC:2.7.13.3	Histidine kinase	IPR004358 (PRINTS); IPR003661 (SMART); IPR001789 (SMART); IPR003594 (SMART); IPR003018 (SMART); IPR003661 (PFAM); IPR036890 (G3DSA:3.30.565.GENE3D); IPR029016 (G3DSA:3.30.450.GENE3D); G3DSA:1.10.287.130 (GENE3D); IPR003594 (PFAM); IPR014525 (PIRSF); IPR001789 (PFAM); IPR003018 (PFAM); G3DSA:3.40.50.2300 (GENE3D); PTHR24423 (PANTHER); PTHR24423:SF623 (PANTHER); CYTOPLASMIC_DOMAIN (PHOBIUS); TRANSM…	F:GO:0000155; P:GO:0000160; F:GO:0004672; F:GO:0005515; C:GO:0005789; P:GO:0007165; P:GO:0009723; P:GO:0016310; F:GO:0016772; F:GO:0038199; F:GO:0051740	F:phosphorelay sensor kinase activity; P:phosphorelay signal transduction system; F:protein kinase activity; F:protein binding; C:endoplasmic reticulum membrane; P:signal transduction; P:response to ethylene; P:phosphorylation; F:transferase activity, transferring phosphorus-containing groups; F:ethylene receptor activity; F:ethylene binding
Suziblue	[INTERPRO, BLASTED, MAPPED]	PB.198	putative B3 domain-containing protein Os03g0621600	1124	20	2.64e-131	59.73	2	F:GO:0003677; C:GO:0005634	F:DNA binding; C:nucleus			IPR003340 (SMART); IPR015300 (G3DSA:2.40.330.GENE3D); IPR003340 (PFAM); IPR015300 (G3DSA:2.40.330.GENE3D); PTHR31920 (PANTHER); PTHR31920:SF15 (PANTHER); IPR003340 (PROSITE_PROFILES); IPR003340 (PROSITE_PROFILES); IPR003340 (CDD); IPR015300 (SUPERFAMILY); IPR015300 (SUPERFAMILY)	F:GO:0003677	F:DNA binding
Suziblue	[INTERPRO, BLASTED, MAPPED, ANNOTATED]	PB.199	U-box domain-containing protein	2340	20	0	86.35	2	F:GO:0004842; P:GO:0016567	F:ubiquitin-protein transferase activity; P:protein ubiquitination			Coil (COILS); IPR027443 (G3DSA:2.60.120.GENE3D); IPR013083 (G3DSA:3.30.40.GENE3D); mobidb-lite (MOBIDB_LITE); mobidb-lite (MOBIDB_LITE); mobidb-lite (MOBIDB_LITE); mobidb-lite (MOBIDB_LITE); PTHR33644:SF3 (PANTHER); PTHR33644 (PANTHER); SSF57850 (SUPERFAMILY); SSF51197 (SUPERFAMILY)	no GO terms	no GO terms
Suziblue	[INTERPRO, BLASTED, MAPPED, ANNOTATED]	PB.200	shaggy-related protein kinase eta	1700	20	0	96.52	15	F:GO:0004674; F:GO:0005524; C:GO:0005634; C:GO:0005829; C:GO:0005886; C:GO:0005938; P:GO:0009729; P:GO:0009733; P:GO:0009825; P:GO:0009965; F:GO:0042802; P:GO:0046777; P:GO:0046827; P:GO:0048765; P:GO:1900458	F:protein serine/threonine kinase activity; F:ATP binding; C:nucleus; C:cytosol; C:plasma membrane; C:cell cortex; P:detection of brassinosteroid stimulus; P:response to auxin; P:multidimensional cell growth; P:leaf morphogenesis; F:identical protein binding; P:protein autophosphorylation; P:positive regulation of protein export from nucleus; P:root hair cell differentiation; P:negative regulatio…			IPR000719 (SMART); IPR000719 (PFAM); G3DSA:1.10.510.10 (GENE3D); G3DSA:3.30.200.20 (GENE3D); PTHR24057:SF46 (PANTHER); PTHR24057 (PANTHER); IPR017441 (PROSITE_PATTERNS); IPR008271 (PROSITE_PATTERNS); IPR000719 (PROSITE_PROFILES); IPR039192 (CDD); IPR011009 (SUPERFAMILY)	F:GO:0004672; F:GO:0005524; P:GO:0006468	F:protein kinase activity; F:ATP binding; P:protein phosphorylation
Suziblue	[INTERPRO, BLASTED, MAPPED, ANNOTATED]	PB.201	probable protein arginine N-methyltransferase 6	1812	20	0	90.13	2	F:GO:0016274; P:GO:0035246	F:protein-arginine N-methyltransferase activity; P:peptidyl-arginine N-methylation			G3DSA:2.70.160.11 (GENE3D); G3DSA:3.40.50.150 (GENE3D); PF06325 (PFAM); mobidb-lite (MOBIDB_LITE); mobidb-lite (MOBIDB_LITE); mobidb-lite (MOBIDB_LITE); PTHR11006 (PANTHER); PTHR11006:SF70 (PANTHER); IPR025799 (PROSITE_PROFILES); cd02440 (CDD); IPR029063 (SUPERFAMILY)	F:GO:0016274; P:GO:0018216	F:protein-arginine N-methyltransferase activity; P:peptidyl-arginine methylation
Suziblue	[INTERPRO, BLASTED]	PB.202	putative pentatricopeptide repeat-containing protein-like	941	20	9.36e-21	65.18						mobidb-lite (MOBIDB_LITE); mobidb-lite (MOBIDB_LITE); mobidb-lite (MOBIDB_LITE); mobidb-lite (MOBIDB_LITE); mobidb-lite (MOBIDB_LITE); mobidb-lite (MOBIDB_LITE); mobidb-lite (MOBIDB_LITE); mobidb-lite (MOBIDB_LITE)	no GO terms	no GO terms
Suziblue	[INTERPRO, BLASTED, MAPPED, ANNOTATED]	PB.203	transcription factor SRM1	1554	20	0	84.96	2	F:GO:0003677; C:GO:0005634	F:DNA binding; C:nucleus			IPR001005 (SMART); G3DSA:1.10.10.60 (GENE3D); IPR001005 (PFAM); G3DSA:1.10.10.60 (GENE3D); IPR006447 (TIGRFAM); mobidb-lite (MOBIDB_LITE); mobidb-lite (MOBIDB_LITE); mobidb-lite (MOBIDB_LITE); PTHR44191 (PANTHER); PTHR44191:SF21 (PANTHER); IPR017884 (PROSITE_PROFILES); IPR017930 (PROSITE_PROFILES); IPR001005 (CDD); IPR001005 (CDD); IPR009057 (SUPERFAMILY); IPR009057 (SUPERFAMILY)	F:GO:0003677	F:DNA binding
Suziblue	[INTERPRO, BLASTED, MAPPED, ANNOTATED]	PB.204	F-box/LRR-repeat protein 4	1756	20	6.5e-164	85.15	2	C:GO:0019005; P:GO:0031146	C:SCF ubiquitin ligase complex; P:SCF-dependent proteasomal ubiquitin-dependent protein catabolic process			IPR006553 (SMART); IPR001611 (PFAM); IPR032675 (G3DSA:3.80.10.GENE3D); PTHR13318:SF26 (PANTHER); PTHR13318 (PANTHER); NON_CYTOPLASMIC_DOMAIN (PHOBIUS); SIGNAL_PEPTIDE_N_REGION (PHOBIUS); SIGNAL_PEPTIDE_C_REGION (PHOBIUS); SIGNAL_PEPTIDE_H_REGION (PHOBIUS); SIGNAL_PEPTIDE (PHOBIUS); SSF52047 (SUPERFAMILY)	F:GO:0005515	F:protein binding
Suziblue	[INTERPRO, BLASTED, MAPPED, ANNOTATED]	PB.205	transmembrane protein 53	1946	20	0	83.48	2	C:GO:0016021; F:GO:0016787	C:integral component of membrane; F:hydrolase activity			IPR008547 (PFAM); PTHR12265:SF30 (PANTHER); IPR008547 (PANTHER); NON_CYTOPLASMIC_DOMAIN (PHOBIUS); SIGNAL_PEPTIDE_N_REGION (PHOBIUS); SIGNAL_PEPTIDE_C_REGION (PHOBIUS); SIGNAL_PEPTIDE_H_REGION (PHOBIUS); SIGNAL_PEPTIDE (PHOBIUS); SignalP-TM (SIGNALP_GRAM_POSITIVE); SignalP-noTM (SIGNALP_GRAM_NEGATIVE); IPR029058 (SUPERFAMILY)	no GO terms	no GO terms
Suziblue	[INTERPRO, BLASTED, MAPPED, ANNOTATED]	PB.206	myosin-1 isoform X1	3597	20	0	93.79	9	F:GO:0000146; F:GO:0005524; C:GO:0005737; P:GO:0007015; C:GO:0016459; P:GO:0030050; F:GO:0030898; C:GO:0031982; F:GO:0051015	F:microfilament motor activity; F:ATP binding; C:cytoplasm; P:actin filament organization; C:myosin complex; P:vesicle transport along actin filament; F:actin-dependent ATPase activity; C:vesicle; F:actin filament binding	EC:3.6.1.3; EC:3.6.1.15	Adenosinetriphosphatase; Nucleoside-triphosphate phosphatase	Coil (COILS); IPR001609 (PRINTS); IPR000048 (SMART); IPR001609 (SMART); G3DSA:1.20.58.530 (GENE3D); IPR008989 (G3DSA:2.30.30.GENE3D); G3DSA:3.30.70.3240 (GENE3D); G3DSA:1.20.120.720 (GENE3D); G3DSA:1.20.5.190 (GENE3D); IPR036961 (G3DSA:3.40.850.GENE3D); IPR000048 (PFAM); IPR001609 (PFAM); PTHR13140 (PANTHER); PTHR13140:SF748 (PANTHER); NON_CYTOPLASMIC_DOMAIN (PHOBIUS); CYTOPLASMIC_DOMAIN (PHOBIUS…	F:GO:0003774; F:GO:0005515; F:GO:0005524; C:GO:0016459; F:GO:0051015	F:motor activity; F:protein binding; F:ATP binding; C:myosin complex; F:actin filament binding
Suziblue	[INTERPRO, BLASTED, MAPPED, ANNOTATED]	PB.207	serine/threonine-protein phosphatase 2A activator	1545	20	0	87.03	5	P:GO:0000413; F:GO:0003755; C:GO:0005737; F:GO:0019211; P:GO:0043085	P:protein peptidyl-prolyl isomerization; F:peptidyl-prolyl cis-trans isomerase activity; C:cytoplasm; F:phosphatase activator activity; P:positive regulation of catalytic activity	EC:5.2.1.8	Peptidylprolyl isomerase	IPR004327 (PFAM); IPR043170 (G3DSA:1.20.120.GENE3D); mobidb-lite (MOBIDB_LITE); IPR004327 (PANTHER); IPR004327 (CDD); IPR037218 (SUPERFAMILY)	F:GO:0019211	F:phosphatase activator activity
Suziblue	[INTERPRO, BLASTED, MAPPED, ANNOTATED]	PB.208	probable prefoldin subunit 5	777	20	2.19e-79	95.91	5	C:GO:0005829; P:GO:0006355; P:GO:0006457; C:GO:0016272; F:GO:0051082	C:cytosol; P:regulation of transcription, DNA-templated; P:protein folding; C:prefoldin complex; F:unfolded protein binding			Coil (COILS); IPR004127 (PFAM); IPR011599 (TIGRFAM); IPR009053 (G3DSA:1.10.287.GENE3D); PTHR12674 (PANTHER); PTHR12674:SF2 (PANTHER); cd00584 (CDD); SSF46579 (SUPERFAMILY)	P:GO:0006457; C:GO:0016272; F:GO:0051082	P:protein folding; C:prefoldin complex; F:unfolded protein binding
Suziblue	[INTERPRO, BLASTED, MAPPED, ANNOTATED]	PB.209	hsp70 nucleotide exchange factor FES1 isoform X1	1772	20	0	81.79	4	F:GO:0000774; C:GO:0005783; C:GO:0016021; P:GO:0050790	F:adenyl-nucleotide exchange factor activity; C:endoplasmic reticulum; C:integral component of membrane; P:regulation of catalytic activity			Coil (COILS); IPR013918 (PFAM); IPR011989 (G3DSA:1.25.10.GENE3D); PTHR19316:SF29 (PANTHER); PTHR19316 (PANTHER); NON_CYTOPLASMIC_DOMAIN (PHOBIUS); SIGNAL_PEPTIDE_N_REGION (PHOBIUS); SIGNAL_PEPTIDE_C_REGION (PHOBIUS); SIGNAL_PEPTIDE (PHOBIUS); SIGNAL_PEPTIDE_H_REGION (PHOBIUS); IPR016024 (SUPERFAMILY); TMhelix (TMHMM)	no GO terms	no GO terms
Suziblue	[INTERPRO, BLASTED, MAPPED, ANNOTATED]	PB.210	probable xyloglucan endotransglucosylase/hydrolase protein B	1395	20	0	95.13	8	F:GO:0004553; C:GO:0005618; P:GO:0010411; C:GO:0016021; F:GO:0016762; P:GO:0042546; C:GO:0048046; P:GO:0071555	F:hydrolase activity, hydrolyzing O-glycosyl compounds; C:cell wall; P:xyloglucan metabolic process; C:integral component of membrane; F:xyloglucan:xyloglucosyl transferase activity; P:cell wall biogenesis; C:apoplast; P:cell wall organization	EC:2.4.1.207	Xyloglucan:xyloglucosyl transferase	IPR000757 (PFAM); IPR010713 (PFAM); IPR016455 (PIRSF); G3DSA:2.60.120.200 (GENE3D); PTHR31062:SF43 (PANTHER); PTHR31062 (PANTHER); IPR008263 (PROSITE_PATTERNS); SIGNAL_PEPTIDE (PHOBIUS); NON_CYTOPLASMIC_DOMAIN (PHOBIUS); SIGNAL_PEPTIDE_H_REGION (PHOBIUS); SIGNAL_PEPTIDE_C_REGION (PHOBIUS); SIGNAL_PEPTIDE_N_REGION (PHOBIUS); IPR000757 (PROSITE_PROFILES); cd02176 (CDD); IPR013320 (SUPERFAMILY); TMh…	F:GO:0004553; C:GO:0005618; P:GO:0005975; P:GO:0006073; P:GO:0010411; F:GO:0016762; P:GO:0042546; C:GO:0048046	F:hydrolase activity, hydrolyzing O-glycosyl compounds; C:cell wall; P:carbohydrate metabolic process; P:cellular glucan metabolic process; P:xyloglucan metabolic process; F:xyloglucan:xyloglucosyl transferase activity; P:cell wall biogenesis; C:apoplast
Suziblue	[INTERPRO, BLASTED, MAPPED, ANNOTATED]	PB.211	probable 3-beta-hydroxysteroid-Delta(8),Delta(7)-isomerase	1027	20	1.08e-112	86.9	7	F:GO:0000247; F:GO:0003723; F:GO:0004769; C:GO:0005783; C:GO:0016021; P:GO:0016126; F:GO:0047750	F:C-8 sterol isomerase activity; F:RNA binding; F:steroid delta-isomerase activity; C:endoplasmic reticulum; C:integral component of membrane; P:sterol biosynthetic process; F:cholestenol delta-isomerase activity	EC:5.3.3.1; EC:5.3.3.5	Steroid Delta-isomerase; Cholestenol Delta-isomerase	IPR007905 (PFAM); IPR007905 (PANTHER); PTHR14207:SF0 (PANTHER); CYTOPLASMIC_DOMAIN (PHOBIUS); TRANSMEMBRANE (PHOBIUS); TRANSMEMBRANE (PHOBIUS); TRANSMEMBRANE (PHOBIUS); NON_CYTOPLASMIC_DOMAIN (PHOBIUS); TRANSMEMBRANE (PHOBIUS); NON_CYTOPLASMIC_DOMAIN (PHOBIUS); NON_CYTOPLASMIC_DOMAIN (PHOBIUS); CYTOPLASMIC_DOMAIN (PHOBIUS); TRANSMEMBRANE (PHOBIUS); CYTOPLASMIC_DOMAIN (PHOBIUS); IPR033118 (PROSITE…	C:GO:0016021; P:GO:0016125; F:GO:0047750	C:integral component of membrane; P:sterol metabolic process; F:cholestenol delta-isomerase activity
Suziblue	[INTERPRO, BLASTED, MAPPED, ANNOTATED]	PB.212	40S ribosomal protein S27-2	573	20	6.64e-58	95.89	4	F:GO:0003735; C:GO:0005840; P:GO:0006412; F:GO:0046872	F:structural constituent of ribosome; C:ribosome; P:translation; F:metal ion binding			G3DSA:2.20.25.640 (GENE3D); IPR000592 (PFAM); PTHR11594:SF6 (PANTHER); IPR000592 (PANTHER); IPR000592 (PROSITE_PATTERNS); IPR000592 (HAMAP); IPR011332 (SUPERFAMILY)	F:GO:0003735; C:GO:0005840; P:GO:0006412	F:structural constituent of ribosome; C:ribosome; P:translation
Suziblue	[INTERPRO, BLASTED, MAPPED, ANNOTATED]	PB.213	serine/threonine-protein kinase PBS1	2037	20	0	87.78	6	F:GO:0004675; F:GO:0004715; F:GO:0005524; C:GO:0005886; P:GO:0007178; P:GO:0018108	F:transmembrane receptor protein serine/threonine kinase activity; F:non-membrane spanning protein tyrosine kinase activity; F:ATP binding; C:plasma membrane; P:transmembrane receptor protein serine/threonine kinase signaling pathway; P:peptidyl-tyrosine phosphorylation	EC:2.7.10; EC:2.7.10.2; EC:2.7.11.30	Transferring phosphorus-containing groups; Non-specific protein-tyrosine kinase; Receptor protein serine/threonine kinase	G3DSA:1.10.510.10 (GENE3D); G3DSA:3.30.200.20 (GENE3D); IPR000719 (PFAM); mobidb-lite (MOBIDB_LITE); mobidb-lite (MOBIDB_LITE); PTHR27001 (PANTHER); PTHR27001:SF771 (PANTHER); IPR017441 (PROSITE_PATTERNS); IPR008271 (PROSITE_PATTERNS); IPR000719 (PROSITE_PROFILES); cd14066 (CDD); IPR011009 (SUPERFAMILY)	F:GO:0004672; F:GO:0005524; P:GO:0006468	F:protein kinase activity; F:ATP binding; P:protein phosphorylation
Suziblue	[INTERPRO, BLASTED]	PB.214	GEM-like protein 4	1026	20	1.74e-116	82.23						IPR004182 (SMART); IPR011993 (G3DSA:2.30.29.GENE3D); IPR004182 (PFAM); IPR037848 (PANTHER); PTHR31969:SF38 (PANTHER)	no GO terms	no GO terms
Suziblue	[INTERPRO, NO-BLAST]	PB.215	---NA---	1083									no IPS match	no IPS match	no IPS match
Suziblue	[INTERPRO, BLASTED, MAPPED, ANNOTATED]	PB.216	Large proline-rich protein	1250	20	3.43e-145	85.98	1	C:GO:0016021	C:integral component of membrane			mobidb-lite (MOBIDB_LITE); mobidb-lite (MOBIDB_LITE); PTHR33829 (PANTHER); PTHR33829:SF2 (PANTHER); TRANSMEMBRANE (PHOBIUS); NON_CYTOPLASMIC_DOMAIN (PHOBIUS); CYTOPLASMIC_DOMAIN (PHOBIUS); TRANSMEMBRANE (PHOBIUS); CYTOPLASMIC_DOMAIN (PHOBIUS); TRANSMEMBRANE (PHOBIUS); TRANSMEMBRANE (PHOBIUS); CYTOPLASMIC_DOMAIN (PHOBIUS); NON_CYTOPLASMIC_DOMAIN (PHOBIUS); TRANSMEMBRANE (PHOBIUS); NON_CYTOPLASMIC_…	no GO terms	no GO terms
Suziblue	[INTERPRO, BLASTED, MAPPED, ANNOTATED]	PB.217	agamous-like MADS-box protein AGL9 homolog isoform X2	1964	20	7.67e-47	95.59	10	F:GO:0000977; F:GO:0000981; P:GO:0001708; C:GO:0005634; F:GO:0008134; P:GO:0010093; P:GO:0045944; F:GO:0046983; P:GO:0048481; P:GO:0048833	F:RNA polymerase II transcription regulatory region sequence-specific DNA binding; F:DNA-binding transcription factor activity, RNA polymerase II-specific; P:cell fate specification; C:nucleus; F:transcription factor binding; P:specification of floral organ identity; P:positive regulation of transcription by RNA polymerase II; F:protein dimerization activity; P:plant ovule development; P:specific…			IPR002100 (PRINTS); IPR002100 (SMART); IPR036879 (G3DSA:3.40.1810.GENE3D); IPR002100 (PFAM); PTHR11945 (PANTHER); PTHR11945:SF206 (PANTHER); IPR002100 (PROSITE_PATTERNS); IPR002100 (PROSITE_PROFILES); IPR033896 (CDD); IPR036879 (SUPERFAMILY)	F:GO:0000977; F:GO:0003677; P:GO:0045944; F:GO:0046983	F:RNA polymerase II transcription regulatory region sequence-specific DNA binding; F:DNA binding; P:positive regulation of transcription by RNA polymerase II; F:protein dimerization activity
Suziblue	[INTERPRO, BLASTED, MAPPED, ANNOTATED]	PB.218	Eukaryotic translation initiation factor 3 subunit C like	840	20	2.67e-18	90.75	3	F:GO:0003743; P:GO:0006413; C:GO:0016021	F:translation initiation factor activity; P:translational initiation; C:integral component of membrane			mobidb-lite (MOBIDB_LITE); PTHR34781 (PANTHER); CYTOPLASMIC_DOMAIN (PHOBIUS); CYTOPLASMIC_DOMAIN (PHOBIUS); TRANSMEMBRANE (PHOBIUS); NON_CYTOPLASMIC_DOMAIN (PHOBIUS); TRANSMEMBRANE (PHOBIUS); TMhelix (TMHMM); TMhelix (TMHMM)	no GO terms	no GO terms
Suziblue	[INTERPRO, BLASTED, MAPPED, ANNOTATED]	PB.219	nicotinate-nucleotide pyrophosphorylase [carboxylating], chloroplastic-like isoform X1	1872	20	0	91	3	F:GO:0004514; P:GO:0009435; C:GO:0009507	F:nicotinate-nucleotide diphosphorylase (carboxylating) activity; P:NAD biosynthetic process; C:chloroplast	EC:2.4.2.19	Nicotinate-nucleotide diphosphorylase (carboxylating)	IPR022412 (PFAM); IPR004393 (TIGRFAM); IPR037128 (G3DSA:3.90.1170.GENE3D); IPR002638 (PFAM); IPR013785 (G3DSA:3.20.20.GENE3D); PTHR32179:SF3 (PANTHER); IPR027277 (PANTHER); IPR004393 (CDD); IPR036068 (SUPERFAMILY); SSF54675 (SUPERFAMILY)	F:GO:0003824; F:GO:0004514; P:GO:0009435; F:GO:0016763	F:catalytic activity; F:nicotinate-nucleotide diphosphorylase (carboxylating) activity; P:NAD biosynthetic process; F:transferase activity, transferring pentosyl groups
Suziblue	[INTERPRO, NO-BLAST]	PB.220	---NA---	971									mobidb-lite (MOBIDB_LITE); mobidb-lite (MOBIDB_LITE); mobidb-lite (MOBIDB_LITE); mobidb-lite (MOBIDB_LITE)	no GO terms	no GO terms
Suziblue	[INTERPRO, BLASTED, MAPPED, ANNOTATED]	PB.221	probable methyltransferase At1g27930	1242	20	5e-145	84.79	6	C:GO:0005794; F:GO:0008168; P:GO:0009834; C:GO:0016021; P:GO:0032259; P:GO:0045492	C:Golgi apparatus; F:methyltransferase activity; P:plant-type secondary cell wall biogenesis; C:integral component of membrane; P:methylation; P:xylan biosynthetic process			IPR006514 (TIGRFAM); IPR021148 (PFAM); PTHR31444:SF2 (PANTHER); IPR006514 (PANTHER); CYTOPLASMIC_DOMAIN (PHOBIUS); TRANSMEMBRANE (PHOBIUS); NON_CYTOPLASMIC_DOMAIN (PHOBIUS); TMhelix (TMHMM)	P:GO:0045492	P:xylan biosynthetic process
Suziblue	[INTERPRO, BLASTED, MAPPED, ANNOTATED]	PB.222	NADH-ubiquinone oxidoreductase 11 kDa subunit	572	20	4.39e-57	93.69	1	C:GO:0005747	C:mitochondrial respiratory chain complex I			IPR035204 (PFAM); mobidb-lite (MOBIDB_LITE); IPR035204 (PANTHER)	no GO terms	no GO terms
Suziblue	[INTERPRO, BLASTED, MAPPED, ANNOTATED]	PB.223	endoplasmic reticulum metallopeptidase 1	2616	20	0	85.69	2	P:GO:0006508; C:GO:0016021	P:proteolysis; C:integral component of membrane			G3DSA:3.40.630.10 (GENE3D); IPR007484 (PFAM); PTHR12147:SF22 (PANTHER); PTHR12147 (PANTHER); NON_CYTOPLASMIC_DOMAIN (PHOBIUS); TRANSMEMBRANE (PHOBIUS); TRANSMEMBRANE (PHOBIUS); NON_CYTOPLASMIC_DOMAIN (PHOBIUS); TRANSMEMBRANE (PHOBIUS); TRANSMEMBRANE (PHOBIUS); CYTOPLASMIC_DOMAIN (PHOBIUS); NON_CYTOPLASMIC_DOMAIN (PHOBIUS); NON_CYTOPLASMIC_DOMAIN (PHOBIUS); TRANSMEMBRANE (PHOBIUS); CYTOPLASMIC_DOM…	no GO terms	no GO terms
Suziblue	[INTERPRO, BLASTED, MAPPED, ANNOTATED]	PB.224	60S ribosomal protein L17-2	823	20	6.84e-119	96.51	3	P:GO:0002181; F:GO:0003735; C:GO:0022625	P:cytoplasmic translation; F:structural constituent of ribosome; C:cytosolic large ribosomal subunit			IPR005721 (TIGRFAM); IPR036394 (G3DSA:3.90.470.GENE3D); IPR001063 (PFAM); mobidb-lite (MOBIDB_LITE); mobidb-lite (MOBIDB_LITE); mobidb-lite (MOBIDB_LITE); IPR005721 (PANTHER); PTHR11593:SF21 (PANTHER); IPR018260 (PROSITE_PATTERNS); IPR005721 (HAMAP); IPR001063 (CDD); IPR036394 (SUPERFAMILY)	F:GO:0003735; C:GO:0005840; P:GO:0006412; C:GO:0015934	F:structural constituent of ribosome; C:ribosome; P:translation; C:large ribosomal subunit
Suziblue	[INTERPRO, BLASTED, MAPPED, ANNOTATED]	PB.225	probable signal peptidase complex subunit 1	494	20	8.16e-48	90.82	5	C:GO:0005787; P:GO:0006465; F:GO:0008233; C:GO:0030176; P:GO:0045047	C:signal peptidase complex; P:signal peptide processing; F:peptidase activity; C:integral component of endoplasmic reticulum membrane; P:protein targeting to ER			IPR009542 (PFAM); mobidb-lite (MOBIDB_LITE); PTHR13202:SF4 (PANTHER); IPR009542 (PANTHER); TRANSMEMBRANE (PHOBIUS); NON_CYTOPLASMIC_DOMAIN (PHOBIUS); TRANSMEMBRANE (PHOBIUS); NON_CYTOPLASMIC_DOMAIN (PHOBIUS); CYTOPLASMIC_DOMAIN (PHOBIUS); TMhelix (TMHMM); TMhelix (TMHMM)	C:GO:0005787; P:GO:0006465; F:GO:0008233; C:GO:0016021	C:signal peptidase complex; P:signal peptide processing; F:peptidase activity; C:integral component of membrane
Suziblue	[INTERPRO, BLASTED]	PB.226	F-box/kelch-repeat protein At1g67480	1977	20	0	86.94						IPR001810 (SMART); IPR006652 (SMART); IPR015915 (G3DSA:2.120.10.GENE3D); IPR001810 (PFAM); IPR006652 (PFAM); PTHR46344 (PANTHER); PTHR46344:SF1 (PANTHER); IPR036047 (SUPERFAMILY); IPR015915 (SUPERFAMILY)	F:GO:0005515	F:protein binding
Suziblue	[INTERPRO, BLASTED, MAPPED, ANNOTATED]	PB.227	F-box only protein 6-like	1821	20	0	82.63	3	P:GO:0010305; P:GO:0010928; P:GO:0060776	P:leaf vascular tissue pattern formation; P:regulation of auxin mediated signaling pathway; P:simple leaf morphogenesis			IPR001810 (SMART); G3DSA:1.20.1280.50 (GENE3D); IPR015915 (G3DSA:2.120.10.GENE3D); IPR001810 (PFAM); mobidb-lite (MOBIDB_LITE); mobidb-lite (MOBIDB_LITE); PTHR46301:SF5 (PANTHER); PTHR46301 (PANTHER); IPR011043 (SUPERFAMILY); IPR036047 (SUPERFAMILY)	F:GO:0005515	F:protein binding
Suziblue	[INTERPRO, BLASTED, MAPPED, ANNOTATED]	PB.228	Neuropeptides B/W receptor type like	1833	20	0	80.14	3	C:GO:0005634; P:GO:0007218; C:GO:0016021	C:nucleus; P:neuropeptide signaling pathway; C:integral component of membrane			IPR021924 (PFAM); mobidb-lite (MOBIDB_LITE); mobidb-lite (MOBIDB_LITE); PTHR31963:SF2 (PANTHER); IPR021924 (PANTHER); TRANSMEMBRANE (PHOBIUS); NON_CYTOPLASMIC_DOMAIN (PHOBIUS); NON_CYTOPLASMIC_DOMAIN (PHOBIUS); TRANSMEMBRANE (PHOBIUS); TRANSMEMBRANE (PHOBIUS); TRANSMEMBRANE (PHOBIUS); NON_CYTOPLASMIC_DOMAIN (PHOBIUS); CYTOPLASMIC_DOMAIN (PHOBIUS); NON_CYTOPLASMIC_DOMAIN (PHOBIUS); CYTOPLASMIC_DOM…	no GO terms	no GO terms
Suziblue	[INTERPRO, BLASTED, MAPPED, ANNOTATED]	PB.229	3-oxoacyl-[acyl-carrier-protein] reductase 4-like	1473	20	0	90.71	7	F:GO:0004316; C:GO:0009507; P:GO:0030497; F:GO:0051287; P:GO:0055114; F:GO:0102131; F:GO:0102132	F:3-oxoacyl-[acyl-carrier-protein] reductase (NADPH) activity; C:chloroplast; P:fatty acid elongation; F:NAD binding; P:oxidation-reduction process; F:3-oxo-glutaryl-[acp] methyl ester reductase activity; F:3-oxo-pimeloyl-[acp] methyl ester reductase activity	EC:2.3.1.85; EC:1.1.1.100	Fatty-acid synthase; 3-oxoacyl-[acyl-carrier-protein] reductase	IPR002347 (PRINTS); IPR002347 (PRINTS); SM00822 (SMART); IPR011284 (TIGRFAM); PF13561 (PFAM); G3DSA:3.40.50.720 (GENE3D); PTHR42760 (PANTHER); PTHR42760:SF88 (PANTHER); IPR020904 (PROSITE_PATTERNS); SIGNAL_PEPTIDE (PHOBIUS); NON_CYTOPLASMIC_DOMAIN (PHOBIUS); SIGNAL_PEPTIDE_C_REGION (PHOBIUS); SIGNAL_PEPTIDE_N_REGION (PHOBIUS); SIGNAL_PEPTIDE_H_REGION (PHOBIUS); cd05333 (CDD); SignalP-TM (SIGNALP_…	F:GO:0004316; P:GO:0006633; F:GO:0016491; F:GO:0051287; P:GO:0055114	F:3-oxoacyl-[acyl-carrier-protein] reductase (NADPH) activity; P:fatty acid biosynthetic process; F:oxidoreductase activity; F:NAD binding; P:oxidation-reduction process
Suziblue	[INTERPRO, BLASTED, MAPPED, ANNOTATED]	PB.230	cyclin-dependent kinase G-2 isoform X1	3192	20	0	80.06	6	F:GO:0004693; F:GO:0005524; C:GO:0005634; P:GO:0006468; P:GO:0007346; P:GO:0010468	F:cyclin-dependent protein serine/threonine kinase activity; F:ATP binding; C:nucleus; P:protein phosphorylation; P:regulation of mitotic cell cycle; P:regulation of gene expression	EC:2.7.11.22	Cyclin-dependent kinase	IPR000719 (SMART); IPR000719 (PFAM); G3DSA:3.30.200.20 (GENE3D); G3DSA:1.10.510.10 (GENE3D); mobidb-lite (MOBIDB_LITE); mobidb-lite (MOBIDB_LITE); mobidb-lite (MOBIDB_LITE); mobidb-lite (MOBIDB_LITE); mobidb-lite (MOBIDB_LITE); mobidb-lite (MOBIDB_LITE); mobidb-lite (MOBIDB_LITE); mobidb-lite (MOBIDB_LITE); mobidb-lite (MOBIDB_LITE); mobidb-lite (MOBIDB_LITE); PTHR24056:SF370 (PANTHER); PTHR24056…	F:GO:0004672; F:GO:0005524; P:GO:0006468	F:protein kinase activity; F:ATP binding; P:protein phosphorylation
Suziblue	[INTERPRO, BLASTED, MAPPED, ANNOTATED]	PB.231	pentatricopeptide repeat-containing protein At3g04130, mitochondrial	1956	20	9.08e-157	71.65	1	F:GO:0000166	F:nucleotide binding			IPR011990 (G3DSA:1.25.40.GENE3D); IPR002885 (PFAM); IPR002885 (TIGRFAM); IPR002885 (PFAM); PTHR46128 (PANTHER); IPR002885 (PROSITE_PROFILES); IPR002885 (PROSITE_PROFILES); IPR002885 (PROSITE_PROFILES); IPR002885 (PROSITE_PROFILES); IPR002885 (PROSITE_PROFILES)	F:GO:0005515	F:protein binding
Suziblue	[INTERPRO, BLASTED, MAPPED, ANNOTATED]	PB.232	glyceraldehyde-3-phosphate dehydrogenase, cytosolic	1347	20	6.17e-180	97.02	7	F:GO:0004365; C:GO:0005829; P:GO:0006006; P:GO:0006096; F:GO:0050661; F:GO:0051287; P:GO:0055114	F:glyceraldehyde-3-phosphate dehydrogenase (NAD+) (phosphorylating) activity; C:cytosol; P:glucose metabolic process; P:glycolytic process; F:NADP binding; F:NAD binding; P:oxidation-reduction process	EC:1.2.1.59; EC:1.2.1.12	Glyceraldehyde-3-phosphate dehydrogenase (NAD(P)(+)) (phosphorylating); Glyceraldehyde-3-phosphate dehydrogenase (phosphorylating)	IPR020831 (PRINTS); IPR020829 (PFAM); G3DSA:3.30.360.10 (GENE3D); PTHR10836:SF95 (PANTHER); IPR020831 (PANTHER); IPR020830 (PROSITE_PATTERNS); IPR036291 (SUPERFAMILY); SSF55347 (SUPERFAMILY)	F:GO:0016620; P:GO:0055114	F:oxidoreductase activity, acting on the aldehyde or oxo group of donors, NAD or NADP as acceptor; P:oxidation-reduction process
Suziblue	[INTERPRO, NO-BLAST]	PB.233	---NA---	725									TRANSMEMBRANE (PHOBIUS); CYTOPLASMIC_DOMAIN (PHOBIUS); NON_CYTOPLASMIC_DOMAIN (PHOBIUS); TMhelix (TMHMM)	no GO terms	no GO terms
Suziblue	[INTERPRO, BLASTED, MAPPED, ANNOTATED]	PB.234	TLC domain-containing protein At5g14285-like	1198	20	1.65e-76	74.75	1	C:GO:0016020	C:membrane			IPR006634 (SMART); IPR040327 (PANTHER); PTHR31766:SF8 (PANTHER); CYTOPLASMIC_DOMAIN (PHOBIUS); TRANSMEMBRANE (PHOBIUS); TRANSMEMBRANE (PHOBIUS); TRANSMEMBRANE (PHOBIUS); NON_CYTOPLASMIC_DOMAIN (PHOBIUS); TRANSMEMBRANE (PHOBIUS); NON_CYTOPLASMIC_DOMAIN (PHOBIUS); CYTOPLASMIC_DOMAIN (PHOBIUS); NON_CYTOPLASMIC_DOMAIN (PHOBIUS); CYTOPLASMIC_DOMAIN (PHOBIUS); NON_CYTOPLASMIC_DOMAIN (PHOBIUS); TRANSMEM…	C:GO:0016021	C:integral component of membrane
Suziblue	[INTERPRO, BLASTED, MAPPED, ANNOTATED]	PB.235	probable carboxylesterase 16	1809	20	0	81.71	2	P:GO:0009056; F:GO:0080030	P:catabolic process; F:methyl indole-3-acetate esterase activity	EC:3.1.1.1	Carboxylesterase	IPR013094 (PFAM); PTHR23024 (PANTHER); PTHR23024:SF471 (PANTHER); IPR029058 (SUPERFAMILY)	F:GO:0016787	F:hydrolase activity
Suziblue	[INTERPRO, BLASTED, MAPPED, ANNOTATED]	PB.236	regulator of G-protein signaling 1	2052	20	0	86.49	14	F:GO:0004930; F:GO:0005096; C:GO:0005634; C:GO:0005886; P:GO:0007186; P:GO:0009414; P:GO:0009737; P:GO:0009749; P:GO:0009867; C:GO:0010008; P:GO:0010182; C:GO:0016021; P:GO:0042127; P:GO:0043547	F:G protein-coupled receptor activity; F:GTPase activator activity; C:nucleus; C:plasma membrane; P:G protein-coupled receptor signaling pathway; P:response to water deprivation; P:response to abscisic acid; P:response to glucose; P:jasmonic acid mediated signaling pathway; C:endosome membrane; P:sugar mediated signaling pathway; C:integral component of membrane; P:regulation of cell population p…			IPR016137 (SMART); IPR016137 (PFAM); G3DSA:1.20.58.1850 (GENE3D); mobidb-lite (MOBIDB_LITE); mobidb-lite (MOBIDB_LITE); PTHR10845:SF192 (PANTHER); PTHR10845 (PANTHER); CYTOPLASMIC_DOMAIN (PHOBIUS); NON_CYTOPLASMIC_DOMAIN (PHOBIUS); TRANSMEMBRANE (PHOBIUS); CYTOPLASMIC_DOMAIN (PHOBIUS); TRANSMEMBRANE (PHOBIUS); TRANSMEMBRANE (PHOBIUS); TRANSMEMBRANE (PHOBIUS); CYTOPLASMIC_DOMAIN (PHOBIUS); CYTOPLA…	no GO terms	no GO terms
Suziblue	[INTERPRO, BLASTED]	PB.237	actin-related protein 3	2135	20	0	96.79						IPR004000 (SMART); G3DSA:3.90.640.10 (GENE3D); G3DSA:3.30.420.40 (GENE3D); G3DSA:3.30.420.40 (GENE3D); IPR004000 (PFAM); G3DSA:3.30.420.40 (GENE3D); PTHR11937:SF429 (PANTHER); IPR004000 (PANTHER); cd00012 (CDD); IPR043129 (SUPERFAMILY); IPR043129 (SUPERFAMILY)	no GO terms	no GO terms
Suziblue	[INTERPRO, BLASTED, MAPPED, ANNOTATED]	PB.238	Glycoside hydrolase	2196	20	0	83.69	9	F:GO:0004849; F:GO:0005524; P:GO:0005975; P:GO:0009116; C:GO:0016021; P:GO:0016310; P:GO:0044206; P:GO:0044211; F:GO:0052692	F:uridine kinase activity; F:ATP binding; P:carbohydrate metabolic process; P:nucleoside metabolic process; C:integral component of membrane; P:phosphorylation; P:UMP salvage; P:CTP salvage; F:raffinose alpha-galactosidase activity	EC:2.7.1.48; EC:3.2.1.22	Uridine kinase; Alpha-galactosidase	IPR002241 (PRINTS); IPR013785 (G3DSA:3.20.20.GENE3D); IPR041233 (PFAM); IPR002241 (PFAM); IPR013780 (G3DSA:2.60.40.GENE3D); IPR002241 (PANTHER); PTHR11452:SF42 (PANTHER); NON_CYTOPLASMIC_DOMAIN (PHOBIUS); SIGNAL_PEPTIDE_C_REGION (PHOBIUS); SIGNAL_PEPTIDE_H_REGION (PHOBIUS); SIGNAL_PEPTIDE_N_REGION (PHOBIUS); SIGNAL_PEPTIDE (PHOBIUS); IPR002241 (CDD); SignalP-noTM (SIGNALP_EUK); SSF51011 (SUPERFAM…	F:GO:0003824; F:GO:0004553; P:GO:0005975	F:catalytic activity; F:hydrolase activity, hydrolyzing O-glycosyl compounds; P:carbohydrate metabolic process
Suziblue	[INTERPRO, BLASTED, MAPPED, ANNOTATED]	PB.239	Beta-1,4-mannosyl-glycoprotein like	1960	20	0	91.51	3	F:GO:0003830; P:GO:0006487; C:GO:0016021	F:beta-1,4-mannosylglycoprotein 4-beta-N-acetylglucosaminyltransferase activity; P:protein N-linked glycosylation; C:integral component of membrane	EC:2.4.1.144	Beta-1,4-mannosyl-glycoprotein 4-beta-N-acetylglucosaminyltransferase	IPR006813 (PFAM); IPR006813 (PANTHER); PTHR12224:SF4 (PANTHER); SIGNAL_PEPTIDE_N_REGION (PHOBIUS); TRANSMEMBRANE (PHOBIUS); SIGNAL_PEPTIDE_C_REGION (PHOBIUS); NON_CYTOPLASMIC_DOMAIN (PHOBIUS); NON_CYTOPLASMIC_DOMAIN (PHOBIUS); SIGNAL_PEPTIDE_H_REGION (PHOBIUS); SIGNAL_PEPTIDE (PHOBIUS); CYTOPLASMIC_DOMAIN (PHOBIUS); TRANSMEMBRANE (PHOBIUS); TMhelix (TMHMM)	F:GO:0003830; P:GO:0006487; C:GO:0016020	F:beta-1,4-mannosylglycoprotein 4-beta-N-acetylglucosaminyltransferase activity; P:protein N-linked glycosylation; C:membrane
Suziblue	[INTERPRO, BLASTED, MAPPED, ANNOTATED]	PB.240	formate--tetrahydrofolate ligase	2377	20	0	96.94	8	F:GO:0004329; F:GO:0004477; F:GO:0004488; F:GO:0005524; C:GO:0005737; P:GO:0009113; P:GO:0009257; P:GO:0055114	F:formate-tetrahydrofolate ligase activity; F:methenyltetrahydrofolate cyclohydrolase activity; F:methylenetetrahydrofolate dehydrogenase (NADP+) activity; F:ATP binding; C:cytoplasm; P:purine nucleobase biosynthetic process; P:10-formyltetrahydrofolate biosynthetic process; P:oxidation-reduction process	EC:6.3.4.3; EC:3.5.4.9; EC:1.5.1.5	Formate--tetrahydrofolate ligase; Methenyltetrahydrofolate cyclohydrolase; Methylenetetrahydrofolate dehydrogenase (NADP(+))	G3DSA:3.10.410.10 (GENE3D); G3DSA:1.10.8.770 (GENE3D); IPR000559 (PFAM); PTHR43274 (PANTHER); PTHR43274:SF4 (PANTHER); IPR020628 (PROSITE_PATTERNS); IPR020628 (PROSITE_PATTERNS); IPR000559 (HAMAP); cd00477 (CDD); IPR027417 (SUPERFAMILY)	F:GO:0004329; F:GO:0005524	F:formate-tetrahydrofolate ligase activity; F:ATP binding
Suziblue	[INTERPRO, NO-BLAST]	PB.241	---NA---	504									no IPS match	no IPS match	no IPS match
Suziblue	[INTERPRO, BLASTED, MAPPED, ANNOTATED]	PB.242	U4/U6 small nuclear ribonucleoprotein Prp31 homolog	1575	20	0	97.02	4	P:GO:0000244; C:GO:0005687; C:GO:0046540; C:GO:0071011	P:spliceosomal tri-snRNP complex assembly; C:U4 snRNP; C:U4/U6 x U5 tri-snRNP complex; C:precatalytic spliceosome			IPR012976 (SMART); IPR019175 (PFAM); IPR002687 (PFAM); IPR029012 (G3DSA:1.10.287.GENE3D); G3DSA:1.10.150.460 (GENE3D); IPR042239 (G3DSA:1.10.246.GENE3D); mobidb-lite (MOBIDB_LITE); IPR027105 (PANTHER); IPR002687 (PROSITE_PROFILES); IPR036070 (SUPERFAMILY)	P:GO:0000244; P:GO:0000398; C:GO:0046540	P:spliceosomal tri-snRNP complex assembly; P:mRNA splicing, via spliceosome; C:U4/U6 x U5 tri-snRNP complex
Suziblue	[INTERPRO, BLASTED, MAPPED]	PB.243	prostatic spermine-binding protein-like	785	20	7.3e-24	69.51	2	P:GO:0007229; F:GO:0016874	P:integrin-mediated signaling pathway; F:ligase activity			mobidb-lite (MOBIDB_LITE); mobidb-lite (MOBIDB_LITE); mobidb-lite (MOBIDB_LITE); mobidb-lite (MOBIDB_LITE); PTHR35711 (PANTHER)	no GO terms	no GO terms
Suziblue	[INTERPRO, BLASTED, MAPPED]	PB.244	protein WVD2-like 7 isoform X1	2306	20	0	60.89	3	F:GO:0004356; P:GO:0006542; P:GO:0006807	F:glutamate-ammonia ligase activity; P:glutamine biosynthetic process; P:nitrogen compound metabolic process			Coil (COILS); IPR027329 (PFAM); mobidb-lite (MOBIDB_LITE); mobidb-lite (MOBIDB_LITE); mobidb-lite (MOBIDB_LITE); mobidb-lite (MOBIDB_LITE); mobidb-lite (MOBIDB_LITE); mobidb-lite (MOBIDB_LITE); mobidb-lite (MOBIDB_LITE); mobidb-lite (MOBIDB_LITE); mobidb-lite (MOBIDB_LITE); mobidb-lite (MOBIDB_LITE); mobidb-lite (MOBIDB_LITE); mobidb-lite (MOBIDB_LITE); PTHR47286 (PANTHER); PTHR47286:SF2 (PANTHER)	no GO terms	no GO terms
Suziblue	[INTERPRO, BLASTED, MAPPED, ANNOTATED]	PB.245	protease 2	2877	20	0	89.82	6	F:GO:0004252; F:GO:0004721; C:GO:0005829; P:GO:0006470; P:GO:0006508; F:GO:0070008	F:serine-type endopeptidase activity; F:phosphoprotein phosphatase activity; C:cytosol; P:protein dephosphorylation; P:proteolysis; F:serine-type exopeptidase activity	EC:3.4.21; EC:3.1.3.16	Acting on peptide bonds (peptidases); Protein-serine/threonine phosphatase	IPR002470 (PRINTS); IPR023302 (PFAM); IPR001375 (PFAM); G3DSA:2.130.10.120 (GENE3D); IPR029058 (G3DSA:3.40.50.GENE3D); mobidb-lite (MOBIDB_LITE); PTHR11757:SF14 (PANTHER); PTHR11757 (PANTHER); SIGNAL_PEPTIDE_H_REGION (PHOBIUS); SIGNAL_PEPTIDE_C_REGION (PHOBIUS); NON_CYTOPLASMIC_DOMAIN (PHOBIUS); SIGNAL_PEPTIDE_N_REGION (PHOBIUS); SIGNAL_PEPTIDE (PHOBIUS); SignalP-TM (SIGNALP_GRAM_POSITIVE); IPR02…	F:GO:0004252; P:GO:0006508; F:GO:0008236; F:GO:0070008	F:serine-type endopeptidase activity; P:proteolysis; F:serine-type peptidase activity; F:serine-type exopeptidase activity
Suziblue	[INTERPRO, BLASTED, MAPPED, ANNOTATED]	PB.246	DNA-directed RNA polymerases II, IV and V subunit 6A	868	20	4.97e-56	99.26	6	F:GO:0003677; F:GO:0003899; C:GO:0005665; C:GO:0005666; C:GO:0005736; P:GO:0006351	F:DNA binding; F:DNA-directed 5'-3' RNA polymerase activity; C:RNA polymerase II, core complex; C:RNA polymerase III complex; C:RNA polymerase I complex; P:transcription, DNA-templated	EC:2.7.7.6	DNA-directed RNA polymerase	Coil (COILS); IPR006110 (SMART); IPR006111 (PIRSF); IPR006110 (PFAM); IPR012293 (G3DSA:3.90.940.GENE3D); IPR028363 (PIRSF); mobidb-lite (MOBIDB_LITE); mobidb-lite (MOBIDB_LITE); PTHR10773:SF16 (PANTHER); PTHR10773 (PANTHER); IPR020708 (PROSITE_PATTERNS); IPR006111 (HAMAP); IPR036161 (SUPERFAMILY)	F:GO:0003677; F:GO:0003899; C:GO:0005634; C:GO:0005665; P:GO:0006351	F:DNA binding; F:DNA-directed 5'-3' RNA polymerase activity; C:nucleus; C:RNA polymerase II, core complex; P:transcription, DNA-templated
Suziblue	[INTERPRO, BLASTED, MAPPED, ANNOTATED]	PB.247	Phospholipid-transporting ATPase	2137	20	3.64e-65	85.82	6	F:GO:0000287; F:GO:0005524; P:GO:0015914; C:GO:0016021; P:GO:0034204; F:GO:0140326	F:magnesium ion binding; F:ATP binding; P:phospholipid transport; C:integral component of membrane; P:lipid translocation; F:ATPase-coupled intramembrane lipid transporter activity	EC:7.6.2.1	n/a	IPR032631 (PFAM); mobidb-lite (MOBIDB_LITE); IPR026871 (PTHR24092:PANTHER); IPR006539 (PANTHER); NON_CYTOPLASMIC_DOMAIN (PHOBIUS); TRANSMEMBRANE (PHOBIUS); CYTOPLASMIC_DOMAIN (PHOBIUS); CYTOPLASMIC_DOMAIN (PHOBIUS); TRANSMEMBRANE (PHOBIUS); IPR023298 (SUPERFAMILY)	F:GO:0000287; F:GO:0005524; P:GO:0015914; C:GO:0016021; F:GO:0140326	F:magnesium ion binding; F:ATP binding; P:phospholipid transport; C:integral component of membrane; F:ATPase-coupled intramembrane lipid transporter activity
Suziblue	[INTERPRO, BLASTED, MAPPED, ANNOTATED]	PB.248	Ubiquitin-conjugating enzyme E2 2	936	20	2.63e-99	97.88	7	P:GO:0000209; F:GO:0005524; C:GO:0005737; P:GO:0006281; P:GO:0016574; P:GO:0043161; F:GO:0061631	P:protein polyubiquitination; F:ATP binding; C:cytoplasm; P:DNA repair; P:histone ubiquitination; P:proteasome-mediated ubiquitin-dependent protein catabolic process; F:ubiquitin conjugating enzyme activity	EC:2.3.2.23	E2 ubiquitin-conjugating enzyme	SM00212 (SMART); IPR016135 (G3DSA:3.10.110.GENE3D); IPR000608 (PFAM); PTHR24067 (PANTHER); PTHR24067:SF293 (PANTHER); IPR023313 (PROSITE_PATTERNS); IPR000608 (PROSITE_PROFILES); IPR000608 (CDD); IPR016135 (SUPERFAMILY)	no GO terms	no GO terms
Suziblue	[INTERPRO, BLASTED, MAPPED, ANNOTATED]	PB.249	Cdk-activating kinase assembly factor	1373	20	1.01e-99	74.78	2	C:GO:0016021; F:GO:0046872	C:integral component of membrane; F:metal ion binding			PTHR46616 (PANTHER); TRANSMEMBRANE (PHOBIUS); TRANSMEMBRANE (PHOBIUS); CYTOPLASMIC_DOMAIN (PHOBIUS); NON_CYTOPLASMIC_DOMAIN (PHOBIUS); CYTOPLASMIC_DOMAIN (PHOBIUS); TMhelix (TMHMM); TMhelix (TMHMM)	no GO terms	no GO terms
Suziblue	[INTERPRO, BLASTED, MAPPED, ANNOTATED]	PB.250	ureide permease 1-like isoform X1	1592	20	0	90.33	5	F:GO:0005274; F:GO:0015505; P:GO:0015720; C:GO:0016021; P:GO:1903791	F:allantoin:proton symporter activity; F:uracil:cation symporter activity; P:allantoin transport; C:integral component of membrane; P:uracil transmembrane transport			IPR009834 (PFAM); mobidb-lite (MOBIDB_LITE); PTHR31081:SF14 (PANTHER); IPR030189 (PANTHER); NON_CYTOPLASMIC_DOMAIN (PHOBIUS); CYTOPLASMIC_DOMAIN (PHOBIUS); TRANSMEMBRANE (PHOBIUS); TRANSMEMBRANE (PHOBIUS); NON_CYTOPLASMIC_DOMAIN (PHOBIUS); NON_CYTOPLASMIC_DOMAIN (PHOBIUS); CYTOPLASMIC_DOMAIN (PHOBIUS); TRANSMEMBRANE (PHOBIUS); TRANSMEMBRANE (PHOBIUS); TRANSMEMBRANE (PHOBIUS); NON_CYTOPLASMIC_DOMA…	C:GO:0016021; F:GO:0022857; P:GO:0071705	C:integral component of membrane; F:transmembrane transporter activity; P:nitrogen compound transport
Suziblue	[INTERPRO, BLASTED, MAPPED, ANNOTATED]	PB.251	sucrose transport protein SUC3 isoform X1	2416	20	0	86	7	C:GO:0005794; F:GO:0008506; P:GO:0009611; P:GO:0015770; C:GO:0016021; P:GO:0055085; C:GO:0090406	C:Golgi apparatus; F:sucrose:proton symporter activity; P:response to wounding; P:sucrose transport; C:integral component of membrane; P:transmembrane transport; C:pollen tube			IPR011701 (PFAM); mobidb-lite (MOBIDB_LITE); mobidb-lite (MOBIDB_LITE); PTHR19432:SF27 (PANTHER); PTHR19432 (PANTHER); TRANSMEMBRANE (PHOBIUS); NON_CYTOPLASMIC_DOMAIN (PHOBIUS); TRANSMEMBRANE (PHOBIUS); TRANSMEMBRANE (PHOBIUS); TRANSMEMBRANE (PHOBIUS); NON_CYTOPLASMIC_DOMAIN (PHOBIUS); CYTOPLASMIC_DOMAIN (PHOBIUS); NON_CYTOPLASMIC_DOMAIN (PHOBIUS); CYTOPLASMIC_DOMAIN (PHOBIUS); TRANSMEMBRANE (PHO…	F:GO:0022857; P:GO:0055085	F:transmembrane transporter activity; P:transmembrane transport
Suziblue	[INTERPRO, BLASTED, MAPPED, ANNOTATED]	PB.252	coiled-coil domain-containing protein 12	945	20	9.92e-67	85.92	2	C:GO:0005684; C:GO:0071014	C:U2-type spliceosomal complex; C:post-mRNA release spliceosomal complex			Coil (COILS); PF08315 (PFAM); mobidb-lite (MOBIDB_LITE); mobidb-lite (MOBIDB_LITE); PTHR31551 (PANTHER)	no GO terms	no GO terms
Suziblue	[INTERPRO, BLASTED, MAPPED, ANNOTATED]	PB.253	E3 ubiquitin-protein ligase AIP2	1312	20	3.14e-175	82.93	3	P:GO:0006511; P:GO:0016567; F:GO:0061630	P:ubiquitin-dependent protein catabolic process; P:protein ubiquitination; F:ubiquitin protein ligase activity			Coil (COILS); Coil (COILS); IPR001841 (SMART); IPR001841 (PFAM); IPR013083 (G3DSA:3.30.40.GENE3D); PTHR15710:SF71 (PANTHER); PTHR15710 (PANTHER); IPR001841 (PROSITE_PROFILES); SSF57850 (SUPERFAMILY)	no GO terms	no GO terms
Suziblue	[INTERPRO, BLASTED, MAPPED, ANNOTATED]	PB.254	dolichyl-diphosphooligosaccharide--protein glycosyltransferase subunit STT3B	2363	20	0	92.94	3	F:GO:0004576; P:GO:0006486; C:GO:0016021	F:oligosaccharyl transferase activity; P:protein glycosylation; C:integral component of membrane			G3DSA:3.40.50.12610 (GENE3D); IPR003674 (PFAM); mobidb-lite (MOBIDB_LITE); PTHR13872 (PANTHER); NON_CYTOPLASMIC_DOMAIN (PHOBIUS); TRANSMEMBRANE (PHOBIUS); CYTOPLASMIC_DOMAIN (PHOBIUS); CYTOPLASMIC_DOMAIN (PHOBIUS); CYTOPLASMIC_DOMAIN (PHOBIUS); CYTOPLASMIC_DOMAIN (PHOBIUS); TRANSMEMBRANE (PHOBIUS); CYTOPLASMIC_DOMAIN (PHOBIUS); TRANSMEMBRANE (PHOBIUS); TRANSMEMBRANE (PHOBIUS); TRANSMEMBRANE (PHOB…	F:GO:0004576; P:GO:0006486; C:GO:0016020	F:oligosaccharyl transferase activity; P:protein glycosylation; C:membrane
Suziblue	[INTERPRO, BLASTED, MAPPED, ANNOTATED]	PB.255	keratinocyte-associated protein 2	700	20	1.05e-63	95.17	3	C:GO:0008250; C:GO:0016021; P:GO:0042543	C:oligosaccharyltransferase complex; C:integral component of membrane; P:protein N-linked glycosylation via arginine			IPR018614 (PFAM); IPR018614 (PANTHER); TRANSMEMBRANE (PHOBIUS); NON_CYTOPLASMIC_DOMAIN (PHOBIUS); NON_CYTOPLASMIC_DOMAIN (PHOBIUS); TRANSMEMBRANE (PHOBIUS); CYTOPLASMIC_DOMAIN (PHOBIUS); CYTOPLASMIC_DOMAIN (PHOBIUS); TRANSMEMBRANE (PHOBIUS); TMhelix (TMHMM); TMhelix (TMHMM); TMhelix (TMHMM)	no GO terms	no GO terms
Suziblue	[INTERPRO, BLASTED, MAPPED, ANNOTATED]	PB.256	protein CASP-like	2653	20	0	94.31	4	C:GO:0005768; C:GO:0005802; P:GO:0006891; C:GO:0030173	C:endosome; C:trans-Golgi network; P:intra-Golgi vesicle-mediated transport; C:integral component of Golgi membrane			Coil (COILS); Coil (COILS); Coil (COILS); Coil (COILS); Coil (COILS); Coil (COILS); IPR012955 (PFAM); mobidb-lite (MOBIDB_LITE); mobidb-lite (MOBIDB_LITE); PTHR14043 (PANTHER); PTHR14043:SF2 (PANTHER); TRANSMEMBRANE (PHOBIUS); CYTOPLASMIC_DOMAIN (PHOBIUS); NON_CYTOPLASMIC_DOMAIN (PHOBIUS); TMhelix (TMHMM)	P:GO:0006891; C:GO:0030173	P:intra-Golgi vesicle-mediated transport; C:integral component of Golgi membrane
Suziblue	[INTERPRO, BLASTED, MAPPED, ANNOTATED]	PB.257	probable serine/threonine-protein kinase SIS8 isoform X1	4098	20	0	80.06	3	F:GO:0004672; F:GO:0005524; P:GO:0006468	F:protein kinase activity; F:ATP binding; P:protein phosphorylation			PF14381 (PFAM); mobidb-lite (MOBIDB_LITE); mobidb-lite (MOBIDB_LITE); mobidb-lite (MOBIDB_LITE); mobidb-lite (MOBIDB_LITE); mobidb-lite (MOBIDB_LITE); PTHR44329:SF120 (PANTHER); PTHR44329 (PANTHER); NON_CYTOPLASMIC_DOMAIN (PHOBIUS); SIGNAL_PEPTIDE_H_REGION (PHOBIUS); SIGNAL_PEPTIDE_C_REGION (PHOBIUS); SIGNAL_PEPTIDE_N_REGION (PHOBIUS); SIGNAL_PEPTIDE (PHOBIUS); SignalP-noTM (SIGNALP_EUK)	no GO terms	no GO terms
Suziblue	[INTERPRO, BLASTED, MAPPED, ANNOTATED]	PB.258	Calcium sensing receptor, chloroplastic	1412	20	0	85.4	1	C:GO:0016021	C:integral component of membrane			Coil (COILS); IPR001763 (PFAM); IPR036873 (G3DSA:3.40.250.GENE3D); mobidb-lite (MOBIDB_LITE); mobidb-lite (MOBIDB_LITE); mobidb-lite (MOBIDB_LITE); PTHR34209 (PANTHER); PTHR34209:SF1 (PANTHER); IPR001763 (PROSITE_PROFILES); cd00158 (CDD); IPR036873 (SUPERFAMILY)	no GO terms	no GO terms
Suziblue	[INTERPRO, BLASTED, MAPPED, ANNOTATED]	PB.259	UDP-glycosyltransferase 89B2-like	1682	20	0	74.82	3	F:GO:0008194; F:GO:0016758; C:GO:0043231	F:UDP-glycosyltransferase activity; F:transferase activity, transferring hexosyl groups; C:intracellular membrane-bounded organelle			IPR002213 (PFAM); G3DSA:3.40.50.2000 (GENE3D); G3DSA:3.40.50.2000 (GENE3D); PTHR11926 (PANTHER); cd03784 (CDD); SSF53756 (SUPERFAMILY)	F:GO:0008194	F:UDP-glycosyltransferase activity
Suziblue	[INTERPRO, BLASTED, MAPPED, ANNOTATED]	PB.260	exocyst complex component EXO70E2-like	3055	20	0	72.64	6	C:GO:0000145; C:GO:0005576; P:GO:0006887; P:GO:0033036; P:GO:0050794; P:GO:0050896	C:exocyst; C:extracellular region; P:exocytosis; P:macromolecule localization; P:regulation of cellular process; P:response to stimulus			Coil (COILS); Coil (COILS); IPR004140 (PFAM); mobidb-lite (MOBIDB_LITE); mobidb-lite (MOBIDB_LITE); IPR004140 (PANTHER); PTHR12542:SF92 (PANTHER); IPR016159 (SUPERFAMILY)	C:GO:0000145; P:GO:0006887	C:exocyst; P:exocytosis
Suziblue	[INTERPRO, BLASTED, MAPPED, ANNOTATED]	PB.261	biotin carboxyl carrier protein of acetyl-CoA carboxylase, chloroplastic-like	1229	20	1.01e-59	78.38	4	F:GO:0003989; P:GO:0006633; C:GO:0009317; C:GO:0009507	F:acetyl-CoA carboxylase activity; P:fatty acid biosynthetic process; C:acetyl-CoA carboxylase complex; C:chloroplast	EC:6.4.1.2	Acetyl-CoA carboxylase	PTHR43416 (PANTHER); PTHR43416:SF17 (PANTHER); NON_CYTOPLASMIC_DOMAIN (PHOBIUS); TRANSMEMBRANE (PHOBIUS); CYTOPLASMIC_DOMAIN (PHOBIUS)	no GO terms	no GO terms
Suziblue	[INTERPRO, BLASTED, MAPPED, ANNOTATED]	PB.262	heparanase-like protein 1	2007	20	0	83.53	3	F:GO:0004566; C:GO:0009505; C:GO:0016020	F:beta-glucuronidase activity; C:plant-type cell wall; C:membrane	EC:3.2.1.31	Beta-glucuronidase	IPR005199 (PFAM); G3DSA:3.20.20.80 (GENE3D); PTHR14363:SF21 (PANTHER); PTHR14363 (PANTHER); SIGNAL_PEPTIDE_C_REGION (PHOBIUS); SIGNAL_PEPTIDE_H_REGION (PHOBIUS); SIGNAL_PEPTIDE (PHOBIUS); SIGNAL_PEPTIDE_N_REGION (PHOBIUS); NON_CYTOPLASMIC_DOMAIN (PHOBIUS); SignalP-noTM (SIGNALP_EUK); SignalP-noTM (SIGNALP_GRAM_NEGATIVE); SignalP-TM (SIGNALP_GRAM_POSITIVE); IPR017853 (SUPERFAMILY)	C:GO:0016020; F:GO:0016798	C:membrane; F:hydrolase activity, acting on glycosyl bonds
Suziblue	[INTERPRO, BLASTED, MAPPED, ANNOTATED]	PB.263	diacylglycerol kinase 1	3053	20	0	92.56	7	F:GO:0003951; F:GO:0004143; F:GO:0005524; P:GO:0007205; C:GO:0016021; P:GO:0016310; P:GO:0035556	F:NAD+ kinase activity; F:diacylglycerol kinase activity; F:ATP binding; P:protein kinase C-activating G protein-coupled receptor signaling pathway; C:integral component of membrane; P:phosphorylation; P:intracellular signal transduction	EC:2.7.1.23; EC:2.7.1.107	NAD(+) kinase; Diacylglycerol kinase (ATP)	IPR002219 (SMART); IPR002219 (PFAM); PTHR11255:SF91 (PANTHER); IPR037607 (PANTHER); NON_CYTOPLASMIC_DOMAIN (PHOBIUS); TRANSMEMBRANE (PHOBIUS); CYTOPLASMIC_DOMAIN (PHOBIUS); IPR002219 (PROSITE_PROFILES); SSF57889 (SUPERFAMILY); TMhelix (TMHMM)	F:GO:0004143; P:GO:0007165; P:GO:0035556	F:diacylglycerol kinase activity; P:signal transduction; P:intracellular signal transduction
Suziblue	[INTERPRO, BLASTED, MAPPED, ANNOTATED]	PB.264	chlorophyll a-b binding protein P4, chloroplastic	1141	20	3.01e-160	92.74	14	P:GO:0009409; C:GO:0009522; C:GO:0009523; C:GO:0009535; P:GO:0009644; P:GO:0009645; P:GO:0009768; C:GO:0009941; C:GO:0010287; C:GO:0016021; F:GO:0016168; P:GO:0018298; F:GO:0019904; P:GO:0080167	P:response to cold; C:photosystem I; C:photosystem II; C:chloroplast thylakoid membrane; P:response to high light intensity; P:response to low light intensity stimulus; P:photosynthesis, light harvesting in photosystem I; C:chloroplast envelope; C:plastoglobule; C:integral component of membrane; F:chlorophyll binding; P:protein-chromophore linkage; F:protein domain specific binding; P:response to…			IPR022796 (PFAM); IPR023329 (G3DSA:1.10.3460.GENE3D); IPR001344 (PANTHER); PTHR21649:SF4 (PANTHER); TRANSMEMBRANE (PHOBIUS); TRANSMEMBRANE (PHOBIUS); CYTOPLASMIC_DOMAIN (PHOBIUS); NON_CYTOPLASMIC_DOMAIN (PHOBIUS); CYTOPLASMIC_DOMAIN (PHOBIUS); SSF103511 (SUPERFAMILY)	P:GO:0009765; C:GO:0016020	P:photosynthesis, light harvesting; C:membrane
Suziblue	[INTERPRO, BLASTED, MAPPED, ANNOTATED]	PB.265	kinesin-4 isoform X2	734	20	2.42e-15	80.11	7	F:GO:0003777; F:GO:0005524; C:GO:0005871; C:GO:0005874; P:GO:0007018; F:GO:0008017; F:GO:0016887	F:microtubule motor activity; F:ATP binding; C:kinesin complex; C:microtubule; P:microtubule-based movement; F:microtubule binding; F:ATPase activity	EC:3.6.1.3; EC:3.6.1.15	Adenosinetriphosphatase; Nucleoside-triphosphate phosphatase	no IPS match	no IPS match	no IPS match
Suziblue	[INTERPRO, BLASTED, MAPPED, ANNOTATED]	PB.266	E3 ubiquitin ligase SUD1	1376	20	1.17e-118	79.54	5	F:GO:0004842; F:GO:0008270; C:GO:0016021; P:GO:0016567; F:GO:0016874	F:ubiquitin-protein transferase activity; F:zinc ion binding; C:integral component of membrane; P:protein ubiquitination; F:ligase activity			IPR011016 (SMART); IPR013083 (G3DSA:3.30.40.GENE3D); IPR011016 (PFAM); IPR022143 (PFAM); mobidb-lite (MOBIDB_LITE); mobidb-lite (MOBIDB_LITE); IPR033275 (PANTHER); PTHR23012:SF119 (PANTHER); CYTOPLASMIC_DOMAIN (PHOBIUS); CYTOPLASMIC_DOMAIN (PHOBIUS); NON_CYTOPLASMIC_DOMAIN (PHOBIUS); TRANSMEMBRANE (PHOBIUS); TRANSMEMBRANE (PHOBIUS); IPR011016 (PROSITE_PROFILES); cd16495 (CDD); SSF57850 (SUPERFAMI…	F:GO:0008270	F:zinc ion binding
Suziblue	[INTERPRO, BLASTED, MAPPED, ANNOTATED]	PB.267	ABC transporter A family member 2-like	3234	20	0	90.65	8	F:GO:0005319; F:GO:0005524; P:GO:0006869; C:GO:0016021; F:GO:0016887; F:GO:0042626; C:GO:0043231; P:GO:0055085	F:lipid transporter activity; F:ATP binding; P:lipid transport; C:integral component of membrane; F:ATPase activity; F:ATPase-coupled transmembrane transporter activity; C:intracellular membrane-bounded organelle; P:transmembrane transport	EC:3.6.1.3; EC:3.6.1.15	Adenosinetriphosphatase; Nucleoside-triphosphate phosphatase	IPR003593 (SMART); G3DSA:3.40.50.300 (GENE3D); IPR003439 (PFAM); IPR026082 (PANTHER); PTHR19229:SF205 (PANTHER); IPR017871 (PROSITE_PATTERNS); CYTOPLASMIC_DOMAIN (PHOBIUS); NON_CYTOPLASMIC_DOMAIN (PHOBIUS); TRANSMEMBRANE (PHOBIUS); IPR003439 (PROSITE_PROFILES); cd03263 (CDD); IPR027417 (SUPERFAMILY); TMhelix (TMHMM)	F:GO:0005524; C:GO:0016021; F:GO:0016887; F:GO:0042626; P:GO:0055085	F:ATP binding; C:integral component of membrane; F:ATPase activity; F:ATPase-coupled transmembrane transporter activity; P:transmembrane transport
Suziblue	[INTERPRO, BLASTED, MAPPED, ANNOTATED]	PB.268	formin-like protein 5	2900	20	2.93e-27	97.71	3	C:GO:0005681; P:GO:0045292; P:GO:0048573	C:spliceosomal complex; P:mRNA cis splicing, via spliceosome; P:photoperiodism, flowering			IPR019007 (PFAM); IPR019007 (PANTHER); PTHR13361:SF1 (PANTHER)	P:GO:0006396	P:RNA processing
Suziblue	[INTERPRO, BLASTED, MAPPED, ANNOTATED]	PB.269	DDT domain-containing protein DDR4-like	3021	20	0	83.14	1	F:GO:0016874	F:ligase activity			IPR018501 (PFAM); IPR028942 (PFAM); mobidb-lite (MOBIDB_LITE); mobidb-lite (MOBIDB_LITE); mobidb-lite (MOBIDB_LITE); mobidb-lite (MOBIDB_LITE); mobidb-lite (MOBIDB_LITE); mobidb-lite (MOBIDB_LITE); mobidb-lite (MOBIDB_LITE); mobidb-lite (MOBIDB_LITE); mobidb-lite (MOBIDB_LITE); PTHR14296:SF6 (PANTHER); PTHR14296 (PANTHER)	no GO terms	no GO terms
Suziblue	[INTERPRO, BLASTED, MAPPED, ANNOTATED]	PB.270	two-component response regulator-like APRR1	2718	20	0	79.98	3	P:GO:0000160; C:GO:0005634; P:GO:0010468	P:phosphorelay signal transduction system; C:nucleus; P:regulation of gene expression			IPR001789 (SMART); G3DSA:3.40.50.2300 (GENE3D); IPR010402 (PFAM); IPR001789 (PFAM); mobidb-lite (MOBIDB_LITE); mobidb-lite (MOBIDB_LITE); mobidb-lite (MOBIDB_LITE); mobidb-lite (MOBIDB_LITE); mobidb-lite (MOBIDB_LITE); PTHR43874:SF1 (PANTHER); PTHR43874 (PANTHER); IPR001789 (PROSITE_PROFILES); IPR010402 (PROSITE_PROFILES); IPR001789 (CDD); IPR011006 (SUPERFAMILY)	P:GO:0000160; F:GO:0005515	P:phosphorelay signal transduction system; F:protein binding
Suziblue	[INTERPRO, BLASTED, MAPPED, ANNOTATED]	PB.271	Thioredoxin-like fold protein	995	20	1.57e-125	78.25	4	C:GO:0005739; F:GO:0015035; P:GO:0042246; P:GO:0055114	C:mitochondrion; F:protein disulfide oxidoreductase activity; P:tissue regeneration; P:oxidation-reduction process			IPR007263 (PFAM); PTHR34290 (PANTHER); PTHR34290:SF2 (PANTHER); IPR036249 (SUPERFAMILY)	no GO terms	no GO terms
Suziblue	[INTERPRO, BLASTED]	PB.272	putative RNA-dependent RNA polymerase	921	20	8.16e-58	70.32						PTHR47076 (PANTHER); PTHR47076:SF1 (PANTHER)	no GO terms	no GO terms
Suziblue	[INTERPRO, BLASTED, MAPPED, ANNOTATED]	PB.273	54S ribosomal protein L51, mitochondrial	713	20	1.52e-76	95.01	3	F:GO:0003735; C:GO:0005762; P:GO:0032543	F:structural constituent of ribosome; C:mitochondrial large ribosomal subunit; P:mitochondrial translation			IPR007741 (SMART); IPR036249 (G3DSA:3.40.30.GENE3D); IPR007741 (PFAM); IPR039927 (PANTHER); IPR036249 (SUPERFAMILY)	F:GO:0003735; P:GO:0032543	F:structural constituent of ribosome; P:mitochondrial translation
Suziblue	[INTERPRO, BLASTED, MAPPED, ANNOTATED]	PB.274	protein DSS1 HOMOLOG ON CHROMOSOME V-like	635	20	2.76e-16	89.85	4	P:GO:0000724; P:GO:0006406; C:GO:0008541; P:GO:0043248	P:double-strand break repair via homologous recombination; P:mRNA export from nucleus; C:proteasome regulatory particle, lid subcomplex; P:proteasome assembly			mobidb-lite (MOBIDB_LITE); NON_CYTOPLASMIC_DOMAIN (PHOBIUS); CYTOPLASMIC_DOMAIN (PHOBIUS); TRANSMEMBRANE (PHOBIUS)	no GO terms	no GO terms
Suziblue	[INTERPRO, BLASTED, MAPPED, ANNOTATED]	PB.275	serine/threonine-protein kinase HT1-like	2991	20	3.49e-177	94.15	3	F:GO:0004672; F:GO:0005524; P:GO:0006468	F:protein kinase activity; F:ATP binding; P:protein phosphorylation			IPR001245 (PRINTS); IPR000719 (SMART); G3DSA:3.30.200.20 (GENE3D); IPR001245 (PFAM); G3DSA:1.10.510.10 (GENE3D); PTHR23257 (PANTHER); PTHR23257:SF788 (PANTHER); IPR008271 (PROSITE_PATTERNS); TRANSMEMBRANE (PHOBIUS); CYTOPLASMIC_DOMAIN (PHOBIUS); NON_CYTOPLASMIC_DOMAIN (PHOBIUS); IPR000719 (PROSITE_PROFILES); cd13999 (CDD); IPR011009 (SUPERFAMILY)	F:GO:0004672; F:GO:0005524; P:GO:0006468	F:protein kinase activity; F:ATP binding; P:protein phosphorylation
Suziblue	[INTERPRO, BLASTED, MAPPED, ANNOTATED]	PB.276	protein NUCLEAR FUSION DEFECTIVE 2	865	20	1.15e-57	83.13	8	F:GO:0003725; F:GO:0004525; C:GO:0005634; C:GO:0016021; P:GO:0030422; P:GO:0031053; P:GO:0031054; P:GO:0090502	F:double-stranded RNA binding; F:ribonuclease III activity; C:nucleus; C:integral component of membrane; P:production of siRNA involved in RNA interference; P:primary miRNA processing; P:pre-miRNA processing; P:RNA phosphodiester bond hydrolysis, endonucleolytic	EC:3.1.30; EC:3.1.26; EC:3.1.26.3	Acting on ester bonds; Acting on ester bonds; Ribonuclease III	IPR000999 (SMART); IPR000999 (PFAM); IPR036389 (G3DSA:1.10.1520.GENE3D); mobidb-lite (MOBIDB_LITE); PTHR11207:SF0 (PANTHER); PTHR11207 (PANTHER); IPR000999 (PROSITE_PROFILES); IPR000999 (CDD); IPR036389 (SUPERFAMILY)	F:GO:0004525; P:GO:0006396	F:ribonuclease III activity; P:RNA processing
Suziblue	[INTERPRO, BLASTED, MAPPED, ANNOTATED]	PB.277	putative exosome complex component rrp40	1325	20	1.54e-162	92.06	13	C:GO:0000176; C:GO:0000177; P:GO:0000467; F:GO:0003723; F:GO:0004527; P:GO:0034427; P:GO:0034475; P:GO:0043928; P:GO:0071034; P:GO:0071035; P:GO:0071038; P:GO:0071049; P:GO:0071051	C:nuclear exosome (RNase complex); C:cytoplasmic exosome (RNase complex); P:exonucleolytic trimming to generate mature 3'-end of 5.8S rRNA from tricistronic rRNA transcript (SSU-rRNA, 5.8S rRNA, LSU-rRNA); F:RNA binding; F:exonuclease activity; P:nuclear-transcribed mRNA catabolic process, exonucleolytic, 3'-5'; P:U4 snRNA 3'-end processing; P:exonucleolytic catabolism of deadenylated mRNA; P:CUT…			G3DSA:2.40.50.140 (GENE3D); IPR004088 (PFAM); G3DSA:2.40.50.100 (GENE3D); IPR036612 (G3DSA:3.30.1370.GENE3D); IPR026699 (PANTHER); PTHR21321:SF1 (PANTHER); IPR037319 (CDD); IPR036612 (SUPERFAMILY); SSF110324 (SUPERFAMILY); IPR012340 (SUPERFAMILY)	C:GO:0000178; F:GO:0003723	C:exosome (RNase complex); F:RNA binding
Suziblue	[INTERPRO, BLASTED, MAPPED, ANNOTATED]	PB.278	pantothenate kinase 2	3805	20	0	95.17	6	F:GO:0004594; F:GO:0005524; C:GO:0005634; C:GO:0005829; P:GO:0015937; P:GO:0016310	F:pantothenate kinase activity; F:ATP binding; C:nucleus; C:cytosol; P:coenzyme A biosynthetic process; P:phosphorylation	EC:2.7.1.33	Pantothenate kinase	G3DSA:3.30.420.40 (GENE3D); IPR015844 (PIRSF); IPR002791 (PFAM); IPR004567 (PFAM); IPR035073 (G3DSA:1.20.1700.GENE3D); G3DSA:1.10.8.780 (GENE3D); G3DSA:3.30.420.510 (GENE3D); IPR004567 (TIGRFAM); mobidb-lite (MOBIDB_LITE); mobidb-lite (MOBIDB_LITE); PTHR12280 (PANTHER); PTHR12280:SF34 (PANTHER); IPR036075 (SUPERFAMILY); IPR043129 (SUPERFAMILY); IPR043129 (SUPERFAMILY)	F:GO:0004594; F:GO:0005524; P:GO:0015937	F:pantothenate kinase activity; F:ATP binding; P:coenzyme A biosynthetic process
Suziblue	[INTERPRO, BLASTED, MAPPED, ANNOTATED]	PB.279	Telomere length regulator taz1 like	1976	20	0	80.7	2	C:GO:0009507; C:GO:0016021	C:chloroplast; C:integral component of membrane			PTHR33918 (PANTHER); PTHR33918:SF2 (PANTHER); TRANSMEMBRANE (PHOBIUS); TRANSMEMBRANE (PHOBIUS); CYTOPLASMIC_DOMAIN (PHOBIUS); TRANSMEMBRANE (PHOBIUS); NON_CYTOPLASMIC_DOMAIN (PHOBIUS); CYTOPLASMIC_DOMAIN (PHOBIUS); TRANSMEMBRANE (PHOBIUS); TRANSMEMBRANE (PHOBIUS); CYTOPLASMIC_DOMAIN (PHOBIUS); CYTOPLASMIC_DOMAIN (PHOBIUS); NON_CYTOPLASMIC_DOMAIN (PHOBIUS); TRANSMEMBRANE (PHOBIUS); NON_CYTOPLASMIC…	no GO terms	no GO terms
Suziblue	[INTERPRO, BLASTED, MAPPED, ANNOTATED]	PB.280	U3 small nucleolar ribonucleoprotein protein MPP10 isoform X1	1645	20	8.23e-157	84.18	4	C:GO:0005732; C:GO:0005829; P:GO:0006364; C:GO:0034457	C:small nucleolar ribonucleoprotein complex; C:cytosol; P:rRNA processing; C:Mpp10 complex			Coil (COILS); IPR012173 (PFAM); mobidb-lite (MOBIDB_LITE); mobidb-lite (MOBIDB_LITE); mobidb-lite (MOBIDB_LITE); mobidb-lite (MOBIDB_LITE); mobidb-lite (MOBIDB_LITE); mobidb-lite (MOBIDB_LITE); IPR012173 (PANTHER)	C:GO:0005634; C:GO:0005732; P:GO:0006364; C:GO:0034457	C:nucleus; C:small nucleolar ribonucleoprotein complex; P:rRNA processing; C:Mpp10 complex
Suziblue	[INTERPRO, BLASTED, MAPPED, ANNOTATED]	PB.281	histone deacetylase 6	1947	20	0	91.68	6	C:GO:0000118; F:GO:0032041; P:GO:0045944; F:GO:0046872; P:GO:0070932; P:GO:0070933	C:histone deacetylase complex; F:NAD-dependent histone deacetylase activity (H3-K14 specific); P:positive regulation of transcription by RNA polymerase II; F:metal ion binding; P:histone H3 deacetylation; P:histone H4 deacetylation	EC:3.5.1.98	Histone deacetylase	IPR000286 (PRINTS); IPR003084 (PRINTS); IPR037138 (G3DSA:3.40.800.GENE3D); IPR023801 (PFAM); IPR003084 (PIRSF); mobidb-lite (MOBIDB_LITE); mobidb-lite (MOBIDB_LITE); mobidb-lite (MOBIDB_LITE); mobidb-lite (MOBIDB_LITE); mobidb-lite (MOBIDB_LITE); PTHR10625 (PANTHER); PTHR10625:SF192 (PANTHER); IPR023696 (SUPERFAMILY)	F:GO:0004407; P:GO:0016575	F:histone deacetylase activity; P:histone deacetylation
Suziblue	[INTERPRO, BLASTED, MAPPED, ANNOTATED]	PB.282	protein NBR1 homolog	2824	20	0	71.55	1	F:GO:0046872	F:metal ion binding			Coil (COILS); IPR000433 (SMART); G3DSA:1.10.8.10 (GENE3D); IPR013783 (G3DSA:2.60.40.GENE3D); IPR043145 (G3DSA:3.30.60.GENE3D); IPR000433 (PFAM); IPR032350 (PFAM); G3DSA:1.10.8.10 (GENE3D); PTHR20930:SF6 (PANTHER); PTHR20930 (PANTHER); IPR015940 (PROSITE_PROFILES); IPR000433 (PROSITE_PROFILES); IPR032350 (CDD); cd14319 (CDD); cd14319 (CDD); SSF57850 (SUPERFAMILY); IPR009060 (SUPERFAMILY); IPR00906…	F:GO:0005515; F:GO:0008270	F:protein binding; F:zinc ion binding
Suziblue	[INTERPRO, BLASTED]	PB.283	pentatricopeptide repeat-containing protein At3g48250, chloroplastic	2089	20	0	80.86						IPR002885 (PFAM); IPR011990 (G3DSA:1.25.40.GENE3D); IPR002885 (TIGRFAM); IPR011990 (G3DSA:1.25.40.GENE3D); IPR011990 (G3DSA:1.25.40.GENE3D); IPR002885 (PFAM); PTHR47003:SF2 (PANTHER); PTHR47003 (PANTHER); IPR002885 (PROSITE_PROFILES); IPR002885 (PROSITE_PROFILES); IPR002885 (PROSITE_PROFILES); IPR002885 (PROSITE_PROFILES); IPR002885 (PROSITE_PROFILES); IPR002885 (PROSITE_PROFILES); IPR002885 (PRO…	F:GO:0005515	F:protein binding
Suziblue	[INTERPRO, BLASTED, MAPPED, ANNOTATED]	PB.284	exocyst complex component SEC8	3647	20	0	89.79	15	C:GO:0000145; F:GO:0005506; C:GO:0005829; C:GO:0005886; P:GO:0006612; P:GO:0006893; P:GO:0006904; C:GO:0009506; F:GO:0016705; F:GO:0020037; P:GO:0048354; P:GO:0055114; P:GO:0060321; C:GO:0070062; P:GO:0090522	C:exocyst; F:iron ion binding; C:cytosol; C:plasma membrane; P:protein targeting to membrane; P:Golgi to plasma membrane transport; P:vesicle docking involved in exocytosis; C:plasmodesma; F:oxidoreductase activity, acting on paired donors, with incorporation or reduction of molecular oxygen; F:heme binding; P:mucilage biosynthetic process involved in seed coat development; P:oxidation-reduction …			Coil (COILS); IPR007191 (PFAM); IPR039682 (PANTHER)	C:GO:0000145; P:GO:0006904; P:GO:0090522	C:exocyst; P:vesicle docking involved in exocytosis; P:vesicle tethering involved in exocytosis
Suziblue	[INTERPRO, BLASTED, MAPPED, ANNOTATED]	PB.285	cytochrome P450 71A26	1673	20	0	76.2	6	F:GO:0004497; F:GO:0005506; C:GO:0016020; F:GO:0016705; F:GO:0020037; P:GO:0055114	F:monooxygenase activity; F:iron ion binding; C:membrane; F:oxidoreductase activity, acting on paired donors, with incorporation or reduction of molecular oxygen; F:heme binding; P:oxidation-reduction process			Coil (COILS); IPR002401 (PRINTS); IPR001128 (PRINTS); IPR036396 (G3DSA:1.10.630.GENE3D); IPR001128 (PFAM); PTHR24281 (PANTHER); IPR017972 (PROSITE_PATTERNS); NON_CYTOPLASMIC_DOMAIN (PHOBIUS); TRANSMEMBRANE (PHOBIUS); CYTOPLASMIC_DOMAIN (PHOBIUS); IPR036396 (SUPERFAMILY); TMhelix (TMHMM); TMhelix (TMHMM)	F:GO:0005506; F:GO:0016705; F:GO:0020037; P:GO:0055114	F:iron ion binding; F:oxidoreductase activity, acting on paired donors, with incorporation or reduction of molecular oxygen; F:heme binding; P:oxidation-reduction process
Suziblue	[INTERPRO, BLASTED, MAPPED, ANNOTATED]	PB.286	BTB/POZ and TAZ domain-containing protein 1-like	1713	20	7.09e-142	88.02	7	F:GO:0003712; F:GO:0004402; C:GO:0005634; P:GO:0006355; F:GO:0008270; P:GO:0016573; C:GO:0042025	F:transcription coregulator activity; F:histone acetyltransferase activity; C:nucleus; P:regulation of transcription, DNA-templated; F:zinc ion binding; P:histone acetylation; C:host cell nucleus	EC:2.3.1.5; EC:2.3.1.48	Arylamine N-acetyltransferase; Histone acetyltransferase	IPR000197 (SMART); IPR035898 (G3DSA:1.20.1020.GENE3D); IPR000197 (PFAM); G3DSA:1.25.40.420 (GENE3D); mobidb-lite (MOBIDB_LITE); mobidb-lite (MOBIDB_LITE); PTHR46287:SF6 (PANTHER); PTHR46287 (PANTHER); cd14733 (CDD); IPR035898 (SUPERFAMILY)	F:GO:0003712; F:GO:0004402; P:GO:0006355; F:GO:0008270; C:GO:0042025	F:transcription coregulator activity; F:histone acetyltransferase activity; P:regulation of transcription, DNA-templated; F:zinc ion binding; C:host cell nucleus
Suziblue	[INTERPRO, BLASTED, MAPPED, ANNOTATED]	PB.287	Zinc finger C2H2 protein like	991	20	2.7e-148	85.28	2	F:GO:0003676; C:GO:0016021	F:nucleic acid binding; C:integral component of membrane			PTHR21385 (PANTHER); PTHR21385:SF5 (PANTHER); IPR013087 (PROSITE_PATTERNS); SIGNAL_PEPTIDE_N_REGION (PHOBIUS); SIGNAL_PEPTIDE_H_REGION (PHOBIUS); SIGNAL_PEPTIDE (PHOBIUS); TRANSMEMBRANE (PHOBIUS); SIGNAL_PEPTIDE_C_REGION (PHOBIUS); NON_CYTOPLASMIC_DOMAIN (PHOBIUS); CYTOPLASMIC_DOMAIN (PHOBIUS); SignalP-noTM (SIGNALP_EUK); SignalP-noTM (SIGNALP_GRAM_NEGATIVE); SignalP-TM (SIGNALP_GRAM_POSITIVE); T…	no GO terms	no GO terms
Suziblue	[INTERPRO, BLASTED, MAPPED, ANNOTATED]	PB.288	probable Ufm1-specific protease	2348	20	0	83.7	2	P:GO:0006508; F:GO:0008233	P:proteolysis; F:peptidase activity			IPR012462 (PFAM); G3DSA:3.90.70.130 (GENE3D); IPR038765 (SUPERFAMILY)	no GO terms	no GO terms
Suziblue	[INTERPRO, BLASTED, MAPPED, ANNOTATED]	PB.289	nucleoside diphosphate kinase 2, chloroplastic	1090	20	1.86e-113	83.86	6	F:GO:0004550; F:GO:0005524; P:GO:0006165; P:GO:0006183; P:GO:0006228; P:GO:0006241	F:nucleoside diphosphate kinase activity; F:ATP binding; P:nucleoside diphosphate phosphorylation; P:GTP biosynthetic process; P:UTP biosynthetic process; P:CTP biosynthetic process	EC:2.7.4.6	Nucleoside-diphosphate kinase	IPR001564 (PRINTS); IPR034907 (SMART); IPR036850 (G3DSA:3.30.70.GENE3D); IPR034907 (PFAM); PTHR11349 (PANTHER); PTHR11349:SF44 (PANTHER); IPR023005 (PROSITE_PATTERNS); IPR001564 (HAMAP); cd04413 (CDD); IPR036850 (SUPERFAMILY)	F:GO:0004550; P:GO:0006165; P:GO:0006183; P:GO:0006228; P:GO:0006241	F:nucleoside diphosphate kinase activity; P:nucleoside diphosphate phosphorylation; P:GTP biosynthetic process; P:UTP biosynthetic process; P:CTP biosynthetic process
Suziblue	[INTERPRO, BLASTED, MAPPED, ANNOTATED]	PB.290	3-oxoacyl-[acyl-carrier-protein] reductase 4-like	1430	20	1.71e-127	94.38	8	F:GO:0004316; P:GO:0006633; C:GO:0009507; C:GO:0016021; F:GO:0051287; P:GO:0055114; F:GO:0102131; F:GO:0102132	F:3-oxoacyl-[acyl-carrier-protein] reductase (NADPH) activity; P:fatty acid biosynthetic process; C:chloroplast; C:integral component of membrane; F:NAD binding; P:oxidation-reduction process; F:3-oxo-glutaryl-[acp] methyl ester reductase activity; F:3-oxo-pimeloyl-[acp] methyl ester reductase activity	EC:2.3.1.85; EC:1.1.1.100	Fatty-acid synthase; 3-oxoacyl-[acyl-carrier-protein] reductase	IPR002347 (PFAM); G3DSA:3.40.50.720 (GENE3D); PTHR42760:SF88 (PANTHER); PTHR42760 (PANTHER); IPR036291 (SUPERFAMILY)	no GO terms	no GO terms
Suziblue	[INTERPRO, BLASTED, MAPPED, ANNOTATED]	PB.291	glyceraldehyde-3-phosphate dehydrogenase, cytosolic	1628	20	0	97.47	7	F:GO:0004365; C:GO:0005829; P:GO:0006006; P:GO:0006096; F:GO:0050661; F:GO:0051287; P:GO:0055114	F:glyceraldehyde-3-phosphate dehydrogenase (NAD+) (phosphorylating) activity; C:cytosol; P:glucose metabolic process; P:glycolytic process; F:NADP binding; F:NAD binding; P:oxidation-reduction process	EC:1.2.1.59; EC:1.2.1.12	Glyceraldehyde-3-phosphate dehydrogenase (NAD(P)(+)) (phosphorylating); Glyceraldehyde-3-phosphate dehydrogenase (phosphorylating)	IPR020831 (PRINTS); IPR020828 (SMART); IPR020831 (PIRSF); G3DSA:3.40.50.720 (GENE3D); IPR020828 (PFAM); G3DSA:3.30.360.10 (GENE3D); IPR006424 (TIGRFAM); IPR020829 (PFAM); PTHR10836:SF102 (PANTHER); IPR020831 (PANTHER); IPR020830 (PROSITE_PATTERNS); IPR036291 (SUPERFAMILY); SSF55347 (SUPERFAMILY)	P:GO:0006006; F:GO:0016620; F:GO:0050661; F:GO:0051287; P:GO:0055114	P:glucose metabolic process; F:oxidoreductase activity, acting on the aldehyde or oxo group of donors, NAD or NADP as acceptor; F:NADP binding; F:NAD binding; P:oxidation-reduction process
Suziblue	[INTERPRO, BLASTED]	PB.292	hypothetical protein C3L33_14439, partial	269	20	1.6e-16	90.97						no IPS match	no IPS match	no IPS match
Suziblue	[INTERPRO, BLASTED, MAPPED, ANNOTATED]	PB.293	nuclear transcription factor Y subunit C-1	865	20	3.1e-59	77.43	7	F:GO:0000978; F:GO:0003700; F:GO:0005515; C:GO:0005634; C:GO:0016602; P:GO:0045893; P:GO:2000306	F:RNA polymerase II cis-regulatory region sequence-specific DNA binding; F:DNA-binding transcription factor activity; F:protein binding; C:nucleus; C:CCAAT-binding factor complex; P:positive regulation of transcription, DNA-templated; P:positive regulation of photomorphogenesis			mobidb-lite (MOBIDB_LITE); mobidb-lite (MOBIDB_LITE)	no GO terms	no GO terms
Suziblue	[INTERPRO, BLASTED, MAPPED, ANNOTATED]	PB.294	gamma carbonic anhydrase-like 2, mitochondrial	972	20	2.5e-112	82.88	2	F:GO:0016491; P:GO:0055114	F:oxidoreductase activity; P:oxidation-reduction process			G3DSA:2.160.10.10 (GENE3D); PTHR13061:SF28 (PANTHER); PTHR13061 (PANTHER); SignalP-TM (SIGNALP_GRAM_POSITIVE); IPR011004 (SUPERFAMILY)	no GO terms	no GO terms
Suziblue	[INTERPRO, BLASTED, MAPPED, ANNOTATED]	PB.295	proteasome subunit alpha type-2-A	1002	20	2.14e-167	97.21	6	F:GO:0004298; C:GO:0005634; C:GO:0005737; P:GO:0010499; C:GO:0019773; P:GO:0043161	F:threonine-type endopeptidase activity; C:nucleus; C:cytoplasm; P:proteasomal ubiquitin-independent protein catabolic process; C:proteasome core complex, alpha-subunit complex; P:proteasome-mediated ubiquitin-dependent protein catabolic process	EC:3.4.25	Acting on peptide bonds (peptidases)	IPR000426 (SMART); IPR001353 (PFAM); IPR000426 (PFAM); IPR029055 (G3DSA:3.60.20.GENE3D); IPR034644 (PTHR11599:PANTHER); PTHR11599 (PANTHER); IPR000426 (PROSITE_PATTERNS); IPR023332 (PROSITE_PROFILES); cd03750 (CDD); IPR029055 (SUPERFAMILY)	F:GO:0004175; F:GO:0004298; C:GO:0005839; P:GO:0006511; C:GO:0019773; P:GO:0051603	F:endopeptidase activity; F:threonine-type endopeptidase activity; C:proteasome core complex; P:ubiquitin-dependent protein catabolic process; C:proteasome core complex, alpha-subunit complex; P:proteolysis involved in cellular protein catabolic process
Suziblue	[INTERPRO, BLASTED, MAPPED, ANNOTATED]	PB.296	sialyltransferase-like protein 2 isoform X1	2109	20	0	91.77	8	C:GO:0005768; C:GO:0005802; P:GO:0006486; F:GO:0008373; P:GO:0009846; P:GO:0009860; C:GO:0016021; P:GO:0097503	C:endosome; C:trans-Golgi network; P:protein glycosylation; F:sialyltransferase activity; P:pollen germination; P:pollen tube growth; C:integral component of membrane; P:sialylation			IPR038578 (G3DSA:3.90.1480.GENE3D); IPR001675 (PFAM); PTHR47379 (PANTHER)	P:GO:0006486; F:GO:0008373	P:protein glycosylation; F:sialyltransferase activity
Suziblue	[INTERPRO, BLASTED, MAPPED, ANNOTATED]	PB.297	glutamate-1-semialdehyde 2,1-aminomutase, chloroplastic-like	1677	20	3.12e-177	87.96	5	P:GO:0006779; F:GO:0008483; C:GO:0009507; F:GO:0030170; F:GO:0042286	P:porphyrin-containing compound biosynthetic process; F:transaminase activity; C:chloroplast; F:pyridoxal phosphate binding; F:glutamate-1-semialdehyde 2,1-aminomutase activity	EC:5.4.3.8	Glutamate-1-semialdehyde 2,1-aminomutase	IPR015422 (G3DSA:3.90.1150.GENE3D); IPR005814 (PFAM); PTHR43713:SF5 (PANTHER); PTHR43713 (PANTHER); NON_CYTOPLASMIC_DOMAIN (PHOBIUS); SIGNAL_PEPTIDE (PHOBIUS); SIGNAL_PEPTIDE_C_REGION (PHOBIUS); SIGNAL_PEPTIDE_H_REGION (PHOBIUS); SIGNAL_PEPTIDE_N_REGION (PHOBIUS); IPR015424 (SUPERFAMILY)	F:GO:0003824; F:GO:0008483; F:GO:0030170	F:catalytic activity; F:transaminase activity; F:pyridoxal phosphate binding
Suziblue	[INTERPRO, BLASTED, MAPPED, ANNOTATED]	PB.298	calnexin homolog	2093	20	0	94.24	7	F:GO:0005509; C:GO:0005783; C:GO:0005789; P:GO:0006457; C:GO:0016021; P:GO:0030968; F:GO:0051082	F:calcium ion binding; C:endoplasmic reticulum; C:endoplasmic reticulum membrane; P:protein folding; C:integral component of membrane; P:endoplasmic reticulum unfolded protein response; F:unfolded protein binding			IPR001580 (PRINTS); G3DSA:2.60.120.200 (GENE3D); IPR001580 (PFAM); IPR009033 (G3DSA:2.10.250.GENE3D); mobidb-lite (MOBIDB_LITE); mobidb-lite (MOBIDB_LITE); mobidb-lite (MOBIDB_LITE); PTHR11073:SF30 (PANTHER); IPR001580 (PANTHER); IPR018124 (PROSITE_PATTERNS); IPR018124 (PROSITE_PATTERNS); IPR018124 (PROSITE_PATTERNS); NON_CYTOPLASMIC_DOMAIN (PHOBIUS); SIGNAL_PEPTIDE (PHOBIUS); SIGNAL_PEPTIDE_C_RE…	F:GO:0005509; F:GO:0005515; C:GO:0005783; P:GO:0006457; F:GO:0051082	F:calcium ion binding; F:protein binding; C:endoplasmic reticulum; P:protein folding; F:unfolded protein binding
Suziblue	[INTERPRO, BLASTED, MAPPED, ANNOTATED]	PB.299	succinate dehydrogenase assembly factor 2, mitochondrial	817	20	3.59e-84	87.02	5	C:GO:0005739; P:GO:0006099; P:GO:0006121; P:GO:0018293; P:GO:0034553	C:mitochondrion; P:tricarboxylic acid cycle; P:mitochondrial electron transport, succinate to ubiquinone; P:protein-FAD linkage; P:mitochondrial respiratory chain complex II assembly			IPR036714 (G3DSA:1.10.150.GENE3D); IPR005631 (PFAM); PTHR12469 (PANTHER); PTHR12469:SF5 (PANTHER); IPR036714 (SUPERFAMILY)	no GO terms	no GO terms
Suziblue	[INTERPRO, BLASTED, MAPPED, ANNOTATED]	PB.300	Homeobox protein cut-like	1920	20	0	78.71	1	F:GO:0003677	F:DNA binding			mobidb-lite (MOBIDB_LITE); mobidb-lite (MOBIDB_LITE); mobidb-lite (MOBIDB_LITE); mobidb-lite (MOBIDB_LITE); mobidb-lite (MOBIDB_LITE); mobidb-lite (MOBIDB_LITE); PTHR33494 (PANTHER); PTHR33494:SF11 (PANTHER)	no GO terms	no GO terms
Suziblue	[INTERPRO, BLASTED, MAPPED, ANNOTATED]	PB.301	heat shock 70 kDa protein	2282	20	0	95.66	10	F:GO:0005524; C:GO:0005737; F:GO:0016887; F:GO:0031072; P:GO:0034620; P:GO:0042026; F:GO:0044183; F:GO:0051082; P:GO:0051085; F:GO:0051787	F:ATP binding; C:cytoplasm; F:ATPase activity; F:heat shock protein binding; P:cellular response to unfolded protein; P:protein refolding; F:protein folding chaperone; F:unfolded protein binding; P:chaperone cofactor-dependent protein refolding; F:misfolded protein binding	EC:3.6.1.3; EC:3.6.1.15	Adenosinetriphosphatase; Nucleoside-triphosphate phosphatase	Coil (COILS); PR00301 (PRINTS); G3DSA:3.90.640.10 (GENE3D); IPR013126 (PFAM); IPR029048 (G3DSA:1.20.1270.GENE3D); G3DSA:3.30.420.40 (GENE3D); G3DSA:3.30.420.40 (GENE3D); G3DSA:3.30.30.30 (GENE3D); IPR029047 (G3DSA:2.60.34.GENE3D); mobidb-lite (MOBIDB_LITE); IPR013126 (PANTHER); PTHR19375:SF360 (PANTHER); IPR018181 (PROSITE_PATTERNS); IPR018181 (PROSITE_PATTERNS); IPR018181 (PROSITE_PATTERNS); cd1…	no GO terms	no GO terms
Suziblue	[INTERPRO, BLASTED]	PB.302	Mediator of RNA polymerase II transcription subunit 1 like	2868	20	0	47.88						mobidb-lite (MOBIDB_LITE); mobidb-lite (MOBIDB_LITE); PTHR31150 (PANTHER); PTHR31150:SF19 (PANTHER); PTHR31150:SF19 (PANTHER); PTHR31150 (PANTHER); IPR001841 (PROSITE_PROFILES); SSF57850 (SUPERFAMILY)	no GO terms	no GO terms
Suziblue	[INTERPRO, BLASTED, MAPPED, ANNOTATED]	PB.303	eukaryotic translation initiation factor 5-like	2303	20	0	85.54	7	P:GO:0001731; P:GO:0001732; F:GO:0003743; F:GO:0005092; C:GO:0005829; P:GO:0050790; F:GO:0071074	P:formation of translation preinitiation complex; P:formation of cytoplasmic translation initiation complex; F:translation initiation factor activity; F:GDP-dissociation inhibitor activity; C:cytosol; P:regulation of catalytic activity; F:eukaryotic initiation factor eIF2 binding			IPR002735 (SMART); IPR003307 (SMART); IPR003307 (PFAM); G3DSA:2.20.25.350 (GENE3D); IPR002735 (PFAM); G3DSA:3.30.30.50 (GENE3D); IPR016021 (G3DSA:1.25.40.GENE3D); mobidb-lite (MOBIDB_LITE); mobidb-lite (MOBIDB_LITE); mobidb-lite (MOBIDB_LITE); mobidb-lite (MOBIDB_LITE); PTHR23001 (PANTHER); PTHR23001:SF15 (PANTHER); IPR003307 (PROSITE_PROFILES); cd11561 (CDD); IPR016024 (SUPERFAMILY); IPR016189 (…	F:GO:0003743; F:GO:0005515; P:GO:0006413	F:translation initiation factor activity; F:protein binding; P:translational initiation
Suziblue	[INTERPRO, BLASTED, MAPPED, ANNOTATED]	PB.304	magnesium transporter MRS2-1	1675	20	0	91.87	2	P:GO:0006811; C:GO:0016021	P:ion transport; C:integral component of membrane			Coil (COILS); G3DSA:2.40.128.330 (GENE3D); G3DSA:1.20.58.340 (GENE3D); mobidb-lite (MOBIDB_LITE); mobidb-lite (MOBIDB_LITE); PTHR13890:SF40 (PANTHER); IPR039204 (PANTHER); CYTOPLASMIC_DOMAIN (PHOBIUS); TRANSMEMBRANE (PHOBIUS); CYTOPLASMIC_DOMAIN (PHOBIUS); TRANSMEMBRANE (PHOBIUS); NON_CYTOPLASMIC_DOMAIN (PHOBIUS); IPR039204 (CDD); SSF144083 (SUPERFAMILY); TMhelix (TMHMM); TMhelix (TMHMM)	no GO terms	no GO terms
Suziblue	[INTERPRO, BLASTED, MAPPED, ANNOTATED]	PB.305	cinnamoyl-CoA reductase 1-like	1377	20	0	88.99	5	F:GO:0000166; F:GO:0016616; F:GO:0016621; F:GO:0050662; P:GO:0055114	F:nucleotide binding; F:oxidoreductase activity, acting on the CH-OH group of donors, NAD or NADP as acceptor; F:cinnamoyl-CoA reductase activity; F:coenzyme binding; P:oxidation-reduction process	EC:1.2.1.44	Cinnamoyl-CoA reductase	IPR016040 (PFAM); G3DSA:3.40.50.720 (GENE3D); PTHR10366 (PANTHER); PTHR10366:SF631 (PANTHER); IPR036291 (SUPERFAMILY)	no GO terms	no GO terms
Suziblue	[INTERPRO, BLASTED, MAPPED, ANNOTATED]	PB.306	factor of DNA methylation 1-like isoform X1	2308	20	0	85.7	1	P:GO:0031047	P:gene silencing by RNA			Coil (COILS); Coil (COILS); Coil (COILS); Coil (COILS); Coil (COILS); IPR005380 (PFAM); IPR038588 (G3DSA:3.30.70.GENE3D); IPR005379 (PFAM); IPR005381 (PFAM); mobidb-lite (MOBIDB_LITE); mobidb-lite (MOBIDB_LITE); mobidb-lite (MOBIDB_LITE); PTHR21596 (PANTHER); PTHR21596:SF3 (PANTHER); IPR005380 (CDD)	P:GO:0031047	P:gene silencing by RNA
Suziblue	[INTERPRO, BLASTED, MAPPED, ANNOTATED]	PB.307	probable CCR4-associated factor 1 homolog 6	1326	20	0	95.3	7	C:GO:0000932; F:GO:0003676; F:GO:0004535; P:GO:0017148; C:GO:0030015; P:GO:0043928; P:GO:0090503	C:P-body; F:nucleic acid binding; F:poly(A)-specific ribonuclease activity; P:negative regulation of translation; C:CCR4-NOT core complex; P:exonucleolytic catabolism of deadenylated mRNA; P:RNA phosphodiester bond hydrolysis, exonucleolytic	EC:3.1.13; EC:3.1.15; EC:3.1.13.4	Acting on ester bonds; Acting on ester bonds; Poly(A)-specific ribonuclease	IPR036397 (G3DSA:3.30.420.GENE3D); IPR006941 (PFAM); IPR006941 (PFAM); IPR039637 (PANTHER); PTHR10797:SF0 (PANTHER); IPR012337 (SUPERFAMILY)	F:GO:0003676; F:GO:0004535; C:GO:0030014	F:nucleic acid binding; F:poly(A)-specific ribonuclease activity; C:CCR4-NOT complex
Suziblue	[INTERPRO, BLASTED, MAPPED, ANNOTATED]	PB.308	F-box/LRR-repeat protein 14	2347	20	0	89.3	2	C:GO:0019005; P:GO:0031146	C:SCF ubiquitin ligase complex; P:SCF-dependent proteasomal ubiquitin-dependent protein catabolic process			IPR006553 (SMART); IPR001611 (PFAM); IPR032675 (G3DSA:3.80.10.GENE3D); IPR032675 (G3DSA:3.80.10.GENE3D); IPR001611 (PFAM); mobidb-lite (MOBIDB_LITE); PTHR13318 (PANTHER); PTHR13318:SF72 (PANTHER); SSF52058 (SUPERFAMILY); SSF52047 (SUPERFAMILY)	F:GO:0005515	F:protein binding
Suziblue	[INTERPRO, BLASTED, MAPPED, ANNOTATED]	PB.309	signal recognition particle 54 kDa protein 2	1879	20	0	94.52	7	F:GO:0003924; F:GO:0005525; C:GO:0005786; C:GO:0005829; P:GO:0006616; F:GO:0008312; F:GO:0030942	F:GTPase activity; F:GTP binding; C:signal recognition particle, endoplasmic reticulum targeting; C:cytosol; P:SRP-dependent cotranslational protein targeting to membrane, translocation; F:7S RNA binding; F:endoplasmic reticulum signal peptide binding	EC:3.6.1.15	Nucleoside-triphosphate phosphatase	IPR003593 (SMART); IPR000897 (SMART); IPR013822 (SMART); IPR006325 (TIGRFAM); G3DSA:3.40.50.300 (GENE3D); IPR013822 (PFAM); IPR036891 (G3DSA:1.10.260.GENE3D); IPR000897 (PFAM); IPR042101 (G3DSA:1.20.120.GENE3D); IPR004125 (PFAM); IPR022941 (PANTHER); PTHR11564:SF29 (PANTHER); IPR000897 (PROSITE_PATTERNS); IPR022941 (HAMAP); cd17875 (CDD); IPR027417 (SUPERFAMILY); IPR036225 (SUPERFAMILY); IPR03689…	F:GO:0003924; F:GO:0005525; P:GO:0006614; F:GO:0008312; C:GO:0048500	F:GTPase activity; F:GTP binding; P:SRP-dependent cotranslational protein targeting to membrane; F:7S RNA binding; C:signal recognition particle
Suziblue	[INTERPRO, BLASTED]	PB.310	DUF724 domain-containing protein	1577	20	1.76e-98	62.53						Coil (COILS); Coil (COILS); IPR014002 (SMART); IPR008395 (PFAM); IPR007930 (PFAM); PTHR31917:SF45 (PANTHER); PTHR31917 (PANTHER)	no GO terms	no GO terms
Suziblue	[INTERPRO, BLASTED, MAPPED, ANNOTATED]	PB.311	aspartate, glycine, lysine and serine-rich protein-like	1122	20	6.53e-77	78.9	1	P:GO:0006979	P:response to oxidative stress			IPR011990 (G3DSA:1.25.40.GENE3D); mobidb-lite (MOBIDB_LITE); PTHR26312:SF73 (PANTHER); PTHR26312 (PANTHER); IPR013026 (PROSITE_PROFILES); IPR011990 (SUPERFAMILY)	F:GO:0005515	F:protein binding
Suziblue	[INTERPRO, BLASTED]	PB.312	COBW domain-containing protein 1-like	1709	20	0	84.74						IPR011629 (SMART); G3DSA:3.40.50.300 (GENE3D); IPR003495 (PFAM); IPR036627 (G3DSA:3.30.1220.GENE3D); IPR011629 (PFAM); mobidb-lite (MOBIDB_LITE); mobidb-lite (MOBIDB_LITE); PTHR13748:SF43 (PANTHER); PTHR13748 (PANTHER); cd03112 (CDD); SSF90002 (SUPERFAMILY); IPR027417 (SUPERFAMILY)	no GO terms	no GO terms
Suziblue	[INTERPRO, BLASTED]	PB.313	late embryogenesis abundant protein Dc3-like	888	4	3.98e-10	47.77						SIGNAL_PEPTIDE_C_REGION (PHOBIUS); NON_CYTOPLASMIC_DOMAIN (PHOBIUS); SIGNAL_PEPTIDE_H_REGION (PHOBIUS); CYTOPLASMIC_DOMAIN (PHOBIUS); SIGNAL_PEPTIDE (PHOBIUS); TRANSMEMBRANE (PHOBIUS); SIGNAL_PEPTIDE_N_REGION (PHOBIUS); SignalP-TM (SIGNALP_GRAM_POSITIVE)	no GO terms	no GO terms
Suziblue	[INTERPRO, NO-BLAST]	PB.314	---NA---	1377									NON_CYTOPLASMIC_DOMAIN (PHOBIUS); CYTOPLASMIC_DOMAIN (PHOBIUS); TRANSMEMBRANE (PHOBIUS); SIGNAL_PEPTIDE (PHOBIUS); SIGNAL_PEPTIDE_N_REGION (PHOBIUS); SIGNAL_PEPTIDE_H_REGION (PHOBIUS); SIGNAL_PEPTIDE_C_REGION (PHOBIUS)	no GO terms	no GO terms
Suziblue	[INTERPRO, BLASTED]	PB.315	late embryogenesis abundant protein Dc3	642	20	4.75e-22	55.96						NON_CYTOPLASMIC_DOMAIN (PHOBIUS); TRANSMEMBRANE (PHOBIUS); TRANSMEMBRANE (PHOBIUS); NON_CYTOPLASMIC_DOMAIN (PHOBIUS); CYTOPLASMIC_DOMAIN (PHOBIUS); TRANSMEMBRANE (PHOBIUS); CYTOPLASMIC_DOMAIN (PHOBIUS); TMhelix (TMHMM); TMhelix (TMHMM); TMhelix (TMHMM)	no GO terms	no GO terms
Suziblue	[INTERPRO, BLASTED]	PB.316	late embryogenesis abundant protein Dc3	620	20	6.36e-21	59.09						mobidb-lite (MOBIDB_LITE); mobidb-lite (MOBIDB_LITE); PTHR47372:SF2 (PANTHER); PTHR47372 (PANTHER)	no GO terms	no GO terms
Suziblue	[INTERPRO, BLASTED, MAPPED, ANNOTATED]	PB.317	RecName: Full=Late embryogenesis abundant protein 19; Short=OsLEA19; AltName: Full=Late embryogenesis abundant protein, group 3; Short=LEA-3; AltName: Full=OsLEA3-1	857	20	1.39e-08	66.69	1	P:GO:1902584	P:positive regulation of response to water deprivation			mobidb-lite (MOBIDB_LITE); mobidb-lite (MOBIDB_LITE)	no GO terms	no GO terms
Suziblue	[INTERPRO, BLASTED]	PB.318	late embryogenesis abundant protein Dc3	741	20	1.62e-29	59.75						mobidb-lite (MOBIDB_LITE); mobidb-lite (MOBIDB_LITE); PTHR47372 (PANTHER); PTHR47372:SF2 (PANTHER)	no GO terms	no GO terms
Suziblue	[INTERPRO, BLASTED, MAPPED, ANNOTATED]	PB.319	plastidic ATP/ADP-transporter-like	2052	20	0	91.49	6	F:GO:0005471; F:GO:0005524; P:GO:0015866; P:GO:0015867; C:GO:0016021; C:GO:0031969	F:ATP:ADP antiporter activity; F:ATP binding; P:ADP transport; P:ATP transport; C:integral component of membrane; C:chloroplast membrane			Coil (COILS); IPR004667 (TIGRFAM); IPR004667 (PFAM); mobidb-lite (MOBIDB_LITE); mobidb-lite (MOBIDB_LITE); IPR004667 (PANTHER); PTHR31187:SF6 (PANTHER); CYTOPLASMIC_DOMAIN (PHOBIUS); TRANSMEMBRANE (PHOBIUS); NON_CYTOPLASMIC_DOMAIN (PHOBIUS); NON_CYTOPLASMIC_DOMAIN (PHOBIUS); CYTOPLASMIC_DOMAIN (PHOBIUS); NON_CYTOPLASMIC_DOMAIN (PHOBIUS); TRANSMEMBRANE (PHOBIUS); CYTOPLASMIC_DOMAIN (PHOBIUS); TRAN…	F:GO:0005471; P:GO:0006862; C:GO:0016021	F:ATP:ADP antiporter activity; P:nucleotide transport; C:integral component of membrane
Suziblue	[INTERPRO, NO-BLAST]	PB.320	---NA---	895									mobidb-lite (MOBIDB_LITE); mobidb-lite (MOBIDB_LITE); SIGNAL_PEPTIDE_H_REGION (PHOBIUS); SIGNAL_PEPTIDE_N_REGION (PHOBIUS); SIGNAL_PEPTIDE_C_REGION (PHOBIUS); NON_CYTOPLASMIC_DOMAIN (PHOBIUS); SIGNAL_PEPTIDE (PHOBIUS); SignalP-noTM (SIGNALP_EUK); SignalP-noTM (SIGNALP_GRAM_NEGATIVE)	no GO terms	no GO terms
Suziblue	[INTERPRO, BLASTED, MAPPED, ANNOTATED]	PB.321	molybdate transporter 2	1986	20	0	82.53	3	F:GO:0015098; P:GO:0015689; C:GO:0016021	F:molybdate ion transmembrane transporter activity; P:molybdate ion transport; C:integral component of membrane			IPR031563 (PFAM); IPR031563 (PANTHER); PTHR31970:SF9 (PANTHER); NON_CYTOPLASMIC_DOMAIN (PHOBIUS); TRANSMEMBRANE (PHOBIUS); CYTOPLASMIC_DOMAIN (PHOBIUS); NON_CYTOPLASMIC_DOMAIN (PHOBIUS); CYTOPLASMIC_DOMAIN (PHOBIUS); TRANSMEMBRANE (PHOBIUS); TRANSMEMBRANE (PHOBIUS); TRANSMEMBRANE (PHOBIUS); NON_CYTOPLASMIC_DOMAIN (PHOBIUS); TRANSMEMBRANE (PHOBIUS); CYTOPLASMIC_DOMAIN (PHOBIUS); NON_CYTOPLASMIC_DO…	F:GO:0015098; P:GO:0015689	F:molybdate ion transmembrane transporter activity; P:molybdate ion transport
Suziblue	[INTERPRO, BLASTED, MAPPED, ANNOTATED]	PB.322	E3 ubiquitin-protein ligase At1g63170	1803	20	0	75.46	2	F:GO:0008270; C:GO:0016021	F:zinc ion binding; C:integral component of membrane			IPR011016 (SMART); IPR001841 (SMART); IPR001841 (PFAM); IPR013083 (G3DSA:3.30.40.GENE3D); mobidb-lite (MOBIDB_LITE); mobidb-lite (MOBIDB_LITE); mobidb-lite (MOBIDB_LITE); mobidb-lite (MOBIDB_LITE); mobidb-lite (MOBIDB_LITE); PTHR46225:SF4 (PANTHER); PTHR46225 (PANTHER); TRANSMEMBRANE (PHOBIUS); NON_CYTOPLASMIC_DOMAIN (PHOBIUS); NON_CYTOPLASMIC_DOMAIN (PHOBIUS); CYTOPLASMIC_DOMAIN (PHOBIUS); TRANS…	F:GO:0008270	F:zinc ion binding
Suziblue	[INTERPRO, BLASTED]	PB.323	F-box/kelch-repeat protein At1g80440-like	2131	20	7.29e-171	81.99						no IPS match	no IPS match	no IPS match
Suziblue	[INTERPRO, NO-BLAST]	PB.324	---NA---	3011									SignalP-TM (SIGNALP_GRAM_POSITIVE)	no GO terms	no GO terms
Suziblue	[INTERPRO, BLASTED, MAPPED, ANNOTATED]	PB.325	aromatic aminotransferase ISS1-like	1719	20	0	93.41	3	F:GO:0008483; P:GO:0009058; F:GO:0030170	F:transaminase activity; P:biosynthetic process; F:pyridoxal phosphate binding			IPR015422 (G3DSA:3.90.1150.GENE3D); IPR004839 (PFAM); IPR015421 (G3DSA:3.40.640.GENE3D); PTHR43795 (PANTHER); PTHR43795:SF55 (PANTHER); IPR004838 (PROSITE_PATTERNS); cd00609 (CDD); IPR015424 (SUPERFAMILY)	F:GO:0003824; P:GO:0009058; F:GO:0030170	F:catalytic activity; P:biosynthetic process; F:pyridoxal phosphate binding
Suziblue	[INTERPRO, BLASTED, MAPPED, ANNOTATED]	PB.326	sulfite exporter TauE/SafE family protein 3-like	1741	20	5.33e-175	81.75	3	C:GO:0016021; P:GO:0016567; C:GO:0031464	C:integral component of membrane; P:protein ubiquitination; C:Cul4A-RING E3 ubiquitin ligase complex			IPR002781 (PFAM); PTHR14255 (PANTHER); PTHR14255:SF6 (PANTHER); PTHR14255 (PANTHER); PTHR14255:SF6 (PANTHER); CYTOPLASMIC_DOMAIN (PHOBIUS); TRANSMEMBRANE (PHOBIUS); NON_CYTOPLASMIC_DOMAIN (PHOBIUS); TRANSMEMBRANE (PHOBIUS); TRANSMEMBRANE (PHOBIUS); CYTOPLASMIC_DOMAIN (PHOBIUS); NON_CYTOPLASMIC_DOMAIN (PHOBIUS); CYTOPLASMIC_DOMAIN (PHOBIUS); CYTOPLASMIC_DOMAIN (PHOBIUS); TRANSMEMBRANE (PHOBIUS); C…	C:GO:0016021	C:integral component of membrane
Suziblue	[INTERPRO, BLASTED, MAPPED, ANNOTATED]	PB.327	NDR1/HIN1-like protein	1993	20	3.44e-164	89.01	3	F:GO:0003899; C:GO:0016021; P:GO:0032774	F:DNA-directed 5'-3' RNA polymerase activity; C:integral component of membrane; P:RNA biosynthetic process	EC:2.7.7.6	DNA-directed RNA polymerase	IPR004864 (PFAM); mobidb-lite (MOBIDB_LITE); mobidb-lite (MOBIDB_LITE); mobidb-lite (MOBIDB_LITE); PTHR31852 (PANTHER); PTHR31852:SF25 (PANTHER); CYTOPLASMIC_DOMAIN (PHOBIUS); TRANSMEMBRANE (PHOBIUS); NON_CYTOPLASMIC_DOMAIN (PHOBIUS); TMhelix (TMHMM)	no GO terms	no GO terms
Suziblue	[INTERPRO, BLASTED, MAPPED, ANNOTATED]	PB.328	dynein light chain LC6, flagellar outer arm-like	755	20	1.93e-57	94.18	8	F:GO:0003774; C:GO:0005737; C:GO:0005874; P:GO:0007017; C:GO:0030286; F:GO:0045505; F:GO:0051959; P:GO:2000582	F:motor activity; C:cytoplasm; C:microtubule; P:microtubule-based process; C:dynein complex; F:dynein intermediate chain binding; F:dynein light intermediate chain binding; P:positive regulation of ATP-dependent microtubule motor activity, plus-end-directed	EC:3.6.1.15	Nucleoside-triphosphate phosphatase	IPR001372 (SMART); IPR001372 (PFAM); IPR037177 (G3DSA:3.30.740.GENE3D); IPR001372 (PANTHER); PTHR11886:SF77 (PANTHER); IPR037177 (SUPERFAMILY)	P:GO:0007017; C:GO:0030286	P:microtubule-based process; C:dynein complex
Suziblue	[INTERPRO, BLASTED, MAPPED, ANNOTATED]	PB.329	casein kinase 1-like protein HD16	2724	20	0	95.17	5	F:GO:0004674; F:GO:0005524; C:GO:0005634; C:GO:0005737; P:GO:0018105	F:protein serine/threonine kinase activity; F:ATP binding; C:nucleus; C:cytoplasm; P:peptidyl-serine phosphorylation			IPR000719 (SMART); G3DSA:1.10.510.10 (GENE3D); IPR000719 (PFAM); mobidb-lite (MOBIDB_LITE); mobidb-lite (MOBIDB_LITE); mobidb-lite (MOBIDB_LITE); mobidb-lite (MOBIDB_LITE); PTHR11909 (PANTHER); PTHR11909:SF361 (PANTHER); IPR008271 (PROSITE_PATTERNS); IPR017441 (PROSITE_PATTERNS); IPR000719 (PROSITE_PROFILES); cd14016 (CDD); IPR011009 (SUPERFAMILY)	F:GO:0004672; F:GO:0005524; P:GO:0006468	F:protein kinase activity; F:ATP binding; P:protein phosphorylation
Suziblue	[INTERPRO, BLASTED, MAPPED, ANNOTATED]	PB.330	homeobox-leucine zipper protein GLABRA 2	2381	20	0	95.54	4	C:GO:0005634; P:GO:0006355; F:GO:0008289; F:GO:0043565	C:nucleus; P:regulation of transcription, DNA-templated; F:lipid binding; F:sequence-specific DNA binding			Coil (COILS); Coil (COILS); IPR001356 (SMART); IPR002913 (SMART); G3DSA:1.10.10.60 (GENE3D); IPR002913 (PFAM); IPR001356 (PFAM); IPR023393 (G3DSA:3.30.530.GENE3D); mobidb-lite (MOBIDB_LITE); mobidb-lite (MOBIDB_LITE); mobidb-lite (MOBIDB_LITE); mobidb-lite (MOBIDB_LITE); PTHR45654:SF24 (PANTHER); IPR042160 (PANTHER); IPR017970 (PROSITE_PATTERNS); IPR001356 (PROSITE_PROFILES); IPR002913 (PROSITE_P…	F:GO:0003677; P:GO:0006355; F:GO:0008289; F:GO:0043565	F:DNA binding; P:regulation of transcription, DNA-templated; F:lipid binding; F:sequence-specific DNA binding
Suziblue	[INTERPRO, BLASTED, MAPPED, ANNOTATED]	PB.331	NADP-dependent malic enzyme, chloroplastic	1345	20	0	95.54	8	F:GO:0004471; F:GO:0004473; P:GO:0006090; P:GO:0006108; C:GO:0009507; F:GO:0046872; F:GO:0051287; P:GO:0055114	F:malate dehydrogenase (decarboxylating) (NAD+) activity; F:malate dehydrogenase (decarboxylating) (NADP+) activity; P:pyruvate metabolic process; P:malate metabolic process; C:chloroplast; F:metal ion binding; F:NAD binding; P:oxidation-reduction process	EC:1.1.1.38; EC:1.1.1.39; EC:1.1.1.40	Malate dehydrogenase (oxaloacetate-decarboxylating); Malate dehydrogenase (decarboxylating); Malate dehydrogenase (oxaloacetate-decarboxylating) (NADP(+))	IPR001891 (PRINTS); IPR012302 (SMART); IPR012302 (PFAM); IPR001891 (PIRSF); G3DSA:3.40.50.720 (GENE3D); PTHR23406 (PANTHER); PTHR23406:SF63 (PANTHER); IPR015884 (PROSITE_PATTERNS); cd05312 (CDD); IPR036291 (SUPERFAMILY)	F:GO:0004470; F:GO:0004471; F:GO:0051287; P:GO:0055114	F:malic enzyme activity; F:malate dehydrogenase (decarboxylating) (NAD+) activity; F:NAD binding; P:oxidation-reduction process
Suziblue	[INTERPRO, BLASTED, MAPPED, ANNOTATED]	PB.332	inorganic pyrophosphatase 1-like	1186	20	2.07e-168	87.19	3	P:GO:0016311; F:GO:0016791; F:GO:0046872	P:dephosphorylation; F:phosphatase activity; F:metal ion binding			IPR016965 (PFAM); IPR023214 (G3DSA:3.40.50.GENE3D); TIGR01488 (TIGRFAM); IPR006384 (TIGRFAM); IPR016965 (PIRSF); PTHR20889:SF14 (PANTHER); IPR016965 (PANTHER); IPR036412 (SUPERFAMILY)	F:GO:0016791	F:phosphatase activity
Suziblue	[INTERPRO, BLASTED, MAPPED, ANNOTATED]	PB.333	beta-galactosidase 17 isoform X1	2737	20	0	78.06	5	F:GO:0003676; F:GO:0004565; C:GO:0005773; P:GO:0005975; C:GO:0016021	F:nucleic acid binding; F:beta-galactosidase activity; C:vacuole; P:carbohydrate metabolic process; C:integral component of membrane	EC:3.2.1.23	Beta-galactosidase	IPR001944 (PRINTS); IPR031330 (PFAM); IPR008979 (G3DSA:2.60.120.GENE3D); IPR025300 (PFAM); IPR008979 (G3DSA:2.60.120.GENE3D); IPR001944 (PANTHER); PTHR23421:SF13 (PANTHER); SIGNAL_PEPTIDE_N_REGION (PHOBIUS); NON_CYTOPLASMIC_DOMAIN (PHOBIUS); SIGNAL_PEPTIDE_C_REGION (PHOBIUS); SIGNAL_PEPTIDE_H_REGION (PHOBIUS); SIGNAL_PEPTIDE (PHOBIUS); SignalP-noTM (SIGNALP_EUK); IPR008979 (SUPERFAMILY); IPR01785…	F:GO:0004553; P:GO:0005975	F:hydrolase activity, hydrolyzing O-glycosyl compounds; P:carbohydrate metabolic process
Suziblue	[INTERPRO, BLASTED, MAPPED, ANNOTATED]	PB.334	oligouridylate-binding protein 1B	1722	20	0	93.11	2	F:GO:0003729; C:GO:0016021	F:mRNA binding; C:integral component of membrane			IPR000504 (SMART); IPR012677 (G3DSA:3.30.70.GENE3D); IPR000504 (PFAM); IPR012677 (G3DSA:3.30.70.GENE3D); mobidb-lite (MOBIDB_LITE); mobidb-lite (MOBIDB_LITE); PTHR47640 (PANTHER); PTHR47640:SF3 (PANTHER); IPR000504 (PROSITE_PROFILES); IPR000504 (PROSITE_PROFILES); cd12354 (CDD); cd12619 (CDD); IPR035979 (SUPERFAMILY); IPR035979 (SUPERFAMILY)	F:GO:0003676	F:nucleic acid binding
Suziblue	[INTERPRO, BLASTED, MAPPED, ANNOTATED]	PB.335	nuclear poly(A) polymerase 4-like	3164	20	0	79.52	4	F:GO:0003723; F:GO:0004652; P:GO:0031123; P:GO:0043631	F:RNA binding; F:polynucleotide adenylyltransferase activity; P:RNA 3'-end processing; P:RNA polyadenylation	EC:2.7.7.19	Polynucleotide adenylyltransferase	G3DSA:3.30.70.590 (GENE3D); IPR007012 (PFAM); IPR007010 (PFAM); G3DSA:1.10.1410.10 (GENE3D); IPR002934 (PFAM); IPR043519 (G3DSA:3.30.460.GENE3D); mobidb-lite (MOBIDB_LITE); mobidb-lite (MOBIDB_LITE); mobidb-lite (MOBIDB_LITE); PTHR10682 (PANTHER); PTHR10682:SF22 (PANTHER); cd05402 (CDD); SSF81631 (SUPERFAMILY); IPR011068 (SUPERFAMILY); IPR043519 (SUPERFAMILY)	F:GO:0003723; F:GO:0004652; F:GO:0016779; P:GO:0031123; P:GO:0043631	F:RNA binding; F:polynucleotide adenylyltransferase activity; F:nucleotidyltransferase activity; P:RNA 3'-end processing; P:RNA polyadenylation
Suziblue	[INTERPRO, BLASTED, MAPPED, ANNOTATED]	PB.336	phytoene desaturase	2339	20	0	92.35	4	C:GO:0009534; P:GO:0016117; F:GO:0016166; P:GO:0055114	C:chloroplast thylakoid; P:carotenoid biosynthetic process; F:phytoene dehydrogenase activity; P:oxidation-reduction process			IPR036188 (G3DSA:3.50.50.GENE3D); IPR014102 (TIGRFAM); IPR002937 (PFAM); PTHR42923 (PANTHER); PTHR42923:SF4 (PANTHER); IPR036188 (SUPERFAMILY)	P:GO:0016117; F:GO:0016166; F:GO:0016491; P:GO:0055114	P:carotenoid biosynthetic process; F:phytoene dehydrogenase activity; F:oxidoreductase activity; P:oxidation-reduction process
Suziblue	[INTERPRO, BLASTED, MAPPED]	PB.337	methyl-CpG-binding domain-containing protein 13-like isoform X1	1448	20	1.81e-76	57.94	2	F:GO:0003677; C:GO:0042025	F:DNA binding; C:host cell nucleus			G3DSA:3.30.890.10 (GENE3D); G3DSA:3.30.890.10 (GENE3D); G3DSA:3.30.890.10 (GENE3D); IPR001739 (PFAM); mobidb-lite (MOBIDB_LITE); mobidb-lite (MOBIDB_LITE); mobidb-lite (MOBIDB_LITE); mobidb-lite (MOBIDB_LITE); mobidb-lite (MOBIDB_LITE); IPR038945 (PANTHER); PTHR34067:SF14 (PANTHER); IPR038945 (PANTHER); IPR001739 (PROSITE_PROFILES); IPR001739 (PROSITE_PROFILES); IPR001739 (PROSITE_PROFILES); IPR0…	F:GO:0003677; C:GO:0042025	F:DNA binding; C:host cell nucleus
Suziblue	[INTERPRO, BLASTED, MAPPED, ANNOTATED]	PB.338	mitogen-activated protein kinase kinase 5-like	1750	20	6.12e-175	87.55	8	F:GO:0004674; F:GO:0005515; F:GO:0005524; C:GO:0005737; P:GO:0007346; P:GO:0023014; P:GO:0031098; P:GO:0032147	F:protein serine/threonine kinase activity; F:protein binding; F:ATP binding; C:cytoplasm; P:regulation of mitotic cell cycle; P:signal transduction by protein phosphorylation; P:stress-activated protein kinase signaling cascade; P:activation of protein kinase activity			IPR000719 (SMART); IPR000719 (PFAM); G3DSA:3.30.200.20 (GENE3D); G3DSA:1.10.510.10 (GENE3D); mobidb-lite (MOBIDB_LITE); mobidb-lite (MOBIDB_LITE); PTHR24361 (PANTHER); PTHR24361:SF758 (PANTHER); IPR008271 (PROSITE_PATTERNS); IPR017441 (PROSITE_PATTERNS); IPR000719 (PROSITE_PROFILES); cd06623 (CDD); IPR011009 (SUPERFAMILY)	F:GO:0004672; F:GO:0005524; P:GO:0006468	F:protein kinase activity; F:ATP binding; P:protein phosphorylation
Suziblue	[INTERPRO, BLASTED, MAPPED, ANNOTATED]	PB.339	thaumatin-like protein	958	20	4.41e-115	89.93	4	F:GO:0005515; C:GO:0005576; P:GO:0031640; P:GO:0050832	F:protein binding; C:extracellular region; P:killing of cells of other organism; P:defense response to fungus			IPR001938 (PRINTS); IPR001938 (SMART); IPR001938 (PFAM); IPR001938 (PIRSF); IPR037176 (G3DSA:2.60.110.GENE3D); PTHR31048:SF86 (PANTHER); IPR001938 (PANTHER); IPR017949 (PROSITE_PATTERNS); SIGNAL_PEPTIDE_N_REGION (PHOBIUS); SIGNAL_PEPTIDE (PHOBIUS); NON_CYTOPLASMIC_DOMAIN (PHOBIUS); SIGNAL_PEPTIDE_H_REGION (PHOBIUS); SIGNAL_PEPTIDE_C_REGION (PHOBIUS); IPR001938 (PROSITE_PROFILES); SignalP-noTM (SI…	no GO terms	no GO terms
Suziblue	[INTERPRO, BLASTED, MAPPED, ANNOTATED]	PB.340	thaumatin-like protein	892	20	1.08e-125	90.41	4	F:GO:0005515; C:GO:0005576; P:GO:0031640; P:GO:0050832	F:protein binding; C:extracellular region; P:killing of cells of other organism; P:defense response to fungus			IPR001938 (PRINTS); IPR001938 (SMART); IPR001938 (PIRSF); IPR001938 (PFAM); IPR037176 (G3DSA:2.60.110.GENE3D); IPR001938 (PANTHER); PTHR31048:SF86 (PANTHER); IPR017949 (PROSITE_PATTERNS); NON_CYTOPLASMIC_DOMAIN (PHOBIUS); SIGNAL_PEPTIDE_H_REGION (PHOBIUS); SIGNAL_PEPTIDE_N_REGION (PHOBIUS); SIGNAL_PEPTIDE_C_REGION (PHOBIUS); SIGNAL_PEPTIDE (PHOBIUS); IPR001938 (PROSITE_PROFILES); SignalP-noTM (SI…	no GO terms	no GO terms
Suziblue	[INTERPRO, BLASTED, MAPPED, ANNOTATED]	PB.341	Thaumatin-like protein	1022	20	3.82e-95	81.18	4	F:GO:0005515; C:GO:0005576; P:GO:0031640; P:GO:0050832	F:protein binding; C:extracellular region; P:killing of cells of other organism; P:defense response to fungus			IPR001938 (PRINTS); IPR001938 (SMART); IPR001938 (PFAM); IPR037176 (G3DSA:2.60.110.GENE3D); IPR001938 (PIRSF); PTHR31048:SF86 (PANTHER); IPR001938 (PANTHER); SIGNAL_PEPTIDE_C_REGION (PHOBIUS); SIGNAL_PEPTIDE_H_REGION (PHOBIUS); NON_CYTOPLASMIC_DOMAIN (PHOBIUS); SIGNAL_PEPTIDE (PHOBIUS); SIGNAL_PEPTIDE_N_REGION (PHOBIUS); IPR001938 (PROSITE_PROFILES); SignalP-noTM (SIGNALP_GRAM_NEGATIVE); SignalP-…	no GO terms	no GO terms
Suziblue	[INTERPRO, BLASTED, MAPPED, ANNOTATED]	PB.342	phosphatidylinositol glycan anchor biosynthesis class U protein-like isoform X1	2094	20	0	85.64	4	F:GO:0003923; P:GO:0016255; P:GO:0034394; C:GO:0042765	F:GPI-anchor transamidase activity; P:attachment of GPI anchor to protein; P:protein localization to cell surface; C:GPI-anchor transamidase complex			IPR009600 (PFAM); mobidb-lite (MOBIDB_LITE); IPR009600 (PANTHER); CYTOPLASMIC_DOMAIN (PHOBIUS); TRANSMEMBRANE (PHOBIUS); TRANSMEMBRANE (PHOBIUS); TRANSMEMBRANE (PHOBIUS); NON_CYTOPLASMIC_DOMAIN (PHOBIUS); CYTOPLASMIC_DOMAIN (PHOBIUS); NON_CYTOPLASMIC_DOMAIN (PHOBIUS); TRANSMEMBRANE (PHOBIUS); TRANSMEMBRANE (PHOBIUS); TRANSMEMBRANE (PHOBIUS); TRANSMEMBRANE (PHOBIUS); NON_CYTOPLASMIC_DOMAIN (PHOBIU…	C:GO:0016021; P:GO:0016255; C:GO:0042765	C:integral component of membrane; P:attachment of GPI anchor to protein; C:GPI-anchor transamidase complex
Suziblue	[INTERPRO, BLASTED, MAPPED]	PB.343	methyl-CpG-binding domain-containing protein 13-like isoform X1	2817	20	0	54.26	2	F:GO:0003677; C:GO:0042025	F:DNA binding; C:host cell nucleus			G3DSA:3.30.890.10 (GENE3D); IPR001739 (PFAM); G3DSA:3.30.890.10 (GENE3D); mobidb-lite (MOBIDB_LITE); mobidb-lite (MOBIDB_LITE); mobidb-lite (MOBIDB_LITE); IPR038945 (PANTHER); IPR001739 (PROSITE_PROFILES); IPR001739 (PROSITE_PROFILES); IPR016177 (SUPERFAMILY); IPR016177 (SUPERFAMILY)	F:GO:0003677; C:GO:0042025	F:DNA binding; C:host cell nucleus
Suziblue	[INTERPRO, BLASTED]	PB.344	Midasin like	1310	20	1.06e-99	83.81						PTHR34356:SF3 (PANTHER); PTHR34356 (PANTHER)	no GO terms	no GO terms
Suziblue	[INTERPRO, BLASTED, MAPPED, ANNOTATED]	PB.345	homeobox protein knotted-1-like 7	1497	20	0	96.15	4	F:GO:0000978; F:GO:0000981; C:GO:0005634; P:GO:0006357	F:RNA polymerase II cis-regulatory region sequence-specific DNA binding; F:DNA-binding transcription factor activity, RNA polymerase II-specific; C:nucleus; P:regulation of transcription by RNA polymerase II			IPR001356 (SMART); IPR005541 (SMART); IPR005540 (SMART); IPR008422 (PFAM); IPR005541 (PFAM); G3DSA:1.10.10.60 (GENE3D); IPR005540 (PFAM); PTHR11850 (PANTHER); PTHR11850:SF74 (PANTHER); IPR001356 (PROSITE_PROFILES); IPR005539 (PROSITE_PROFILES); IPR001356 (CDD); IPR009057 (SUPERFAMILY)	F:GO:0003677; C:GO:0005634; P:GO:0006355	F:DNA binding; C:nucleus; P:regulation of transcription, DNA-templated
Suziblue	[INTERPRO, BLASTED, MAPPED, ANNOTATED]	PB.346	protein DETOXIFICATION 56-like	1644	20	0	84.82	5	F:GO:0015297; C:GO:0016021; P:GO:0042908; F:GO:0042910; P:GO:0055085	F:antiporter activity; C:integral component of membrane; P:xenobiotic transport; F:xenobiotic transmembrane transporter activity; P:transmembrane transport			IPR002528 (TIGRFAM); IPR002528 (PFAM); mobidb-lite (MOBIDB_LITE); PTHR11206 (PANTHER); PTHR11206:SF93 (PANTHER); TRANSMEMBRANE (PHOBIUS); TRANSMEMBRANE (PHOBIUS); NON_CYTOPLASMIC_DOMAIN (PHOBIUS); CYTOPLASMIC_DOMAIN (PHOBIUS); CYTOPLASMIC_DOMAIN (PHOBIUS); TRANSMEMBRANE (PHOBIUS); NON_CYTOPLASMIC_DOMAIN (PHOBIUS); TRANSMEMBRANE (PHOBIUS); NON_CYTOPLASMIC_DOMAIN (PHOBIUS); CYTOPLASMIC_DOMAIN (PHOB…	F:GO:0015297; C:GO:0016020; F:GO:0042910; P:GO:0055085	F:antiporter activity; C:membrane; F:xenobiotic transmembrane transporter activity; P:transmembrane transport
Suziblue	[INTERPRO, BLASTED, MAPPED]	PB.347	myeloid leukemia factor 1-like	1589	20	7.78e-154	75.78	1	C:GO:0005886	C:plasma membrane			IPR019376 (PFAM); mobidb-lite (MOBIDB_LITE); mobidb-lite (MOBIDB_LITE); mobidb-lite (MOBIDB_LITE); mobidb-lite (MOBIDB_LITE); mobidb-lite (MOBIDB_LITE); mobidb-lite (MOBIDB_LITE); IPR019376 (PANTHER)	no GO terms	no GO terms
Suziblue	[INTERPRO, BLASTED, MAPPED, ANNOTATED]	PB.348	IRK-interacting protein	1953	20	2.37e-177	79.25	1	P:GO:0006904	P:vesicle docking involved in exocytosis			Coil (COILS); mobidb-lite (MOBIDB_LITE); mobidb-lite (MOBIDB_LITE); mobidb-lite (MOBIDB_LITE); PTHR31029:SF4 (PANTHER); IPR042316 (PANTHER); SignalP-TM (SIGNALP_GRAM_POSITIVE)	no GO terms	no GO terms
Suziblue	[INTERPRO, BLASTED, MAPPED]	PB.349	lipid transfer-like protein VAS	824	20	9.94e-32	72.38	2	P:GO:0006869; F:GO:0008289	P:lipid transport; F:lipid binding			IPR000528 (PRINTS); IPR016140 (SMART); IPR016140 (PFAM); G3DSA:1.10.110.10 (GENE3D); PTHR33044:SF37 (PANTHER); IPR043325 (PANTHER); SIGNAL_PEPTIDE (PHOBIUS); NON_CYTOPLASMIC_DOMAIN (PHOBIUS); SIGNAL_PEPTIDE_C_REGION (PHOBIUS); SIGNAL_PEPTIDE_N_REGION (PHOBIUS); SIGNAL_PEPTIDE_H_REGION (PHOBIUS); cd00010 (CDD); SignalP-TM (SIGNALP_GRAM_POSITIVE); SignalP-noTM (SIGNALP_EUK); IPR036312 (SUPERFAMILY)	P:GO:0006869; F:GO:0008289	P:lipid transport; F:lipid binding
Suziblue	[INTERPRO, BLASTED]	PB.350	hsp70-Hsp90 organizing protein 3-like	1525	20	0	91.2						Coil (COILS); IPR019734 (SMART); IPR006636 (SMART); IPR011990 (G3DSA:1.25.40.GENE3D); PF13414 (PFAM); IPR011990 (G3DSA:1.25.40.GENE3D); G3DSA:1.10.260.100 (GENE3D); G3DSA:1.10.260.100 (GENE3D); IPR041243 (PFAM); mobidb-lite (MOBIDB_LITE); mobidb-lite (MOBIDB_LITE); PTHR22904:SF485 (PANTHER); PTHR22904 (PANTHER); IPR019734 (PROSITE_PROFILES); IPR019734 (PROSITE_PROFILES); IPR013026 (PROSITE_PROFIL…	F:GO:0005515	F:protein binding
Suziblue	[INTERPRO, BLASTED, MAPPED, ANNOTATED]	PB.351	putative transferase At4g12130, mitochondrial	1707	20	0	84.22	3	C:GO:0005759; P:GO:0016226; F:GO:0016740	C:mitochondrial matrix; P:iron-sulfur cluster assembly; F:transferase activity			IPR027266 (G3DSA:3.30.1360.GENE3D); IPR017703 (TIGRFAM); mobidb-lite (MOBIDB_LITE); PTHR22602 (PANTHER); PTHR22602:SF0 (PANTHER); SSF103025 (SUPERFAMILY)	F:GO:0005515	F:protein binding
Suziblue	[INTERPRO, BLASTED, MAPPED, ANNOTATED]	PB.352	oxysterol-binding protein-related protein 2A-like isoform X1	2678	20	0	89.13	6	C:GO:0005829; F:GO:0015248; P:GO:0015918; C:GO:0016020; F:GO:0032934; C:GO:0043231	C:cytosol; F:sterol transporter activity; P:sterol transport; C:membrane; F:sterol binding; C:intracellular membrane-bounded organelle			Coil (COILS); IPR011993 (G3DSA:2.30.29.GENE3D); G3DSA:2.40.160.120 (GENE3D); IPR000648 (PFAM); IPR000648 (PANTHER); PTHR10972:SF88 (PANTHER); IPR001849 (PROSITE_PROFILES); IPR037239 (SUPERFAMILY)	no GO terms	no GO terms
Suziblue	[INTERPRO, BLASTED, MAPPED, ANNOTATED]	PB.353	flavin-containing monooxygenase FMO GS-OX-like 4	1554	20	0	83.69	4	F:GO:0004499; F:GO:0050660; F:GO:0050661; P:GO:0055114	F:N,N-dimethylaniline monooxygenase activity; F:flavin adenine dinucleotide binding; F:NADP binding; P:oxidation-reduction process	EC:1.14.13.8; EC:1.14.13	Flavin-containing monooxygenase; Acting on paired donors, with incorporation or reduction of molecular oxygen. The oxygen incorporated need not be derived from O(2)	IPR000960 (PRINTS); IPR020946 (PFAM); IPR036188 (G3DSA:3.50.50.GENE3D); IPR000960 (PIRSF); IPR036188 (G3DSA:3.50.50.GENE3D); PTHR23023 (PANTHER); PTHR23023:SF218 (PANTHER); IPR036188 (SUPERFAMILY); IPR036188 (SUPERFAMILY)	F:GO:0004499; F:GO:0050660; F:GO:0050661; P:GO:0055114	F:N,N-dimethylaniline monooxygenase activity; F:flavin adenine dinucleotide binding; F:NADP binding; P:oxidation-reduction process
Suziblue	[INTERPRO, BLASTED]	PB.354	leukocyte receptor cluster member 1	1090	20	4.51e-70	78.65						Coil (COILS); Coil (COILS); IPR019339 (SMART); mobidb-lite (MOBIDB_LITE); mobidb-lite (MOBIDB_LITE); mobidb-lite (MOBIDB_LITE); mobidb-lite (MOBIDB_LITE); PTHR31861:SF15 (PANTHER); PTHR31861 (PANTHER)	no GO terms	no GO terms
Suziblue	[INTERPRO, BLASTED, MAPPED, ANNOTATED]	PB.355	chaperone protein dnaJ 13 isoform X1	2165	20	0	89.86	4	C:GO:0009536; P:GO:0010228; C:GO:0016021; P:GO:0055122	C:plastid; P:vegetative to reproductive phase transition of meristem; C:integral component of membrane; P:response to very low light intensity stimulus			Coil (COILS); IPR024586 (PFAM); IPR042162 (PANTHER); CYTOPLASMIC_DOMAIN (PHOBIUS); TRANSMEMBRANE (PHOBIUS); NON_CYTOPLASMIC_DOMAIN (PHOBIUS)	no GO terms	no GO terms
Suziblue	[INTERPRO, BLASTED, MAPPED, ANNOTATED]	PB.356	protein transport protein SEC16B homolog	5229	20	0	76.43	8	C:GO:0000139; P:GO:0007029; P:GO:0007030; C:GO:0012507; P:GO:0048208; P:GO:0070863; C:GO:0070971; P:GO:0070973	C:Golgi membrane; P:endoplasmic reticulum organization; P:Golgi organization; C:ER to Golgi transport vesicle membrane; P:COPII vesicle coating; P:positive regulation of protein exit from endoplasmic reticulum; C:endoplasmic reticulum exit site; P:protein localization to endoplasmic reticulum exit site			IPR024340 (PFAM); G3DSA:1.25.40.1030 (GENE3D); IPR024298 (PFAM); mobidb-lite (MOBIDB_LITE); PTHR13402:SF17 (PANTHER); PTHR13402 (PANTHER); IPR024880 (CDD)	P:GO:0048208	P:COPII vesicle coating
Suziblue	[INTERPRO, BLASTED, MAPPED, ANNOTATED]	PB.357	putative glucuronosyltransferase PGSIP8	2118	20	0	91.92	3	F:GO:0008466; C:GO:0016021; F:GO:0102751	F:glycogenin glucosyltransferase activity; C:integral component of membrane; F:UDP-alpha-D-glucose:glucosyl-glycogenin alpha-D-glucosyltransferase activity	EC:2.4.1.186	Glycogenin glucosyltransferase	IPR029044 (G3DSA:3.90.550.GENE3D); PTHR11183:SF114 (PANTHER); PTHR11183 (PANTHER); NON_CYTOPLASMIC_DOMAIN (PHOBIUS); SIGNAL_PEPTIDE_C_REGION (PHOBIUS); SIGNAL_PEPTIDE (PHOBIUS); SIGNAL_PEPTIDE_H_REGION (PHOBIUS); SIGNAL_PEPTIDE_N_REGION (PHOBIUS); cd02537 (CDD); SignalP-noTM (SIGNALP_EUK); IPR029044 (SUPERFAMILY)	no GO terms	no GO terms
Suziblue	[INTERPRO, BLASTED, MAPPED, ANNOTATED]	PB.358	adenylate kinase isoenzyme 6 homolog	1118	20	8.38e-42	75.56	9	F:GO:0004017; F:GO:0005524; C:GO:0005634; C:GO:0005737; P:GO:0009826; F:GO:0016887; P:GO:0046939; P:GO:0046940; P:GO:0080186	F:adenylate kinase activity; F:ATP binding; C:nucleus; C:cytoplasm; P:unidimensional cell growth; F:ATPase activity; P:nucleotide phosphorylation; P:nucleoside monophosphate phosphorylation; P:developmental vegetative growth	EC:2.7.4.4; EC:2.7.4.3; EC:3.6.1.3; EC:3.6.1.15	Nucleoside-phosphate kinase; Adenylate kinase; Adenosinetriphosphatase; Nucleoside-triphosphate phosphatase	Coil (COILS); IPR041118 (PFAM); PF13238 (PFAM); G3DSA:3.40.50.300 (GENE3D); PTHR12595:SF20 (PANTHER); PTHR12595 (PANTHER); IPR027417 (SUPERFAMILY)	no GO terms	no GO terms
Suziblue	[INTERPRO, NO-BLAST]	PB.359	---NA---	785									mobidb-lite (MOBIDB_LITE); mobidb-lite (MOBIDB_LITE)	no GO terms	no GO terms
Suziblue	[INTERPRO, BLASTED, MAPPED, ANNOTATED]	PB.360	WAT1-related protein At5g47470	1413	20	1.56e-174	81.48	4	C:GO:0005886; C:GO:0016021; F:GO:0022857; P:GO:0055085	C:plasma membrane; C:integral component of membrane; F:transmembrane transporter activity; P:transmembrane transport			IPR000620 (PFAM); IPR030184 (PANTHER); PTHR31218:SF14 (PANTHER); CYTOPLASMIC_DOMAIN (PHOBIUS); TRANSMEMBRANE (PHOBIUS); CYTOPLASMIC_DOMAIN (PHOBIUS); TRANSMEMBRANE (PHOBIUS); TRANSMEMBRANE (PHOBIUS); NON_CYTOPLASMIC_DOMAIN (PHOBIUS); TRANSMEMBRANE (PHOBIUS); CYTOPLASMIC_DOMAIN (PHOBIUS); CYTOPLASMIC_DOMAIN (PHOBIUS); TRANSMEMBRANE (PHOBIUS); CYTOPLASMIC_DOMAIN (PHOBIUS); CYTOPLASMIC_DOMAIN (PHOBI…	C:GO:0016020; C:GO:0016021; F:GO:0022857	C:membrane; C:integral component of membrane; F:transmembrane transporter activity
Suziblue	[INTERPRO, BLASTED, MAPPED, ANNOTATED]	PB.361	splicing factor-like protein 1	2642	20	0	78.97	6	P:GO:0000381; F:GO:0003729; C:GO:0005634; F:GO:0008270; C:GO:0016020; F:GO:0045131	P:regulation of alternative mRNA splicing, via spliceosome; F:mRNA binding; C:nucleus; F:zinc ion binding; C:membrane; F:pre-mRNA branch point binding			IPR000504 (SMART); IPR001878 (SMART); IPR004087 (SMART); G3DSA:4.10.60.10 (GENE3D); IPR000504 (PFAM); IPR036612 (G3DSA:3.30.1370.GENE3D); IPR012677 (G3DSA:3.30.70.GENE3D); IPR032570 (PFAM); IPR004088 (PFAM); mobidb-lite (MOBIDB_LITE); mobidb-lite (MOBIDB_LITE); mobidb-lite (MOBIDB_LITE); mobidb-lite (MOBIDB_LITE); mobidb-lite (MOBIDB_LITE); mobidb-lite (MOBIDB_LITE); mobidb-lite (MOBIDB_LITE); mo…	P:GO:0000398; F:GO:0003676; F:GO:0003723; F:GO:0008270; F:GO:0045131	P:mRNA splicing, via spliceosome; F:nucleic acid binding; F:RNA binding; F:zinc ion binding; F:pre-mRNA branch point binding
Suziblue	[INTERPRO, BLASTED, MAPPED, ANNOTATED]	PB.362	3-isopropylmalate dehydratase small subunit 3-like	1027	20	9.99e-104	91.21	1	F:GO:0016836	F:hydro-lyase activity			IPR000573 (PFAM); IPR011827 (TIGRFAM); IPR015928 (G3DSA:3.20.19.GENE3D); PTHR43345:SF7 (PANTHER); PTHR43345 (PANTHER); SSF52016 (SUPERFAMILY)	F:GO:0016836	F:hydro-lyase activity
Suziblue	[INTERPRO, BLASTED, MAPPED, ANNOTATED]	PB.363	homeobox-leucine zipper protein HAT4	1432	20	1.17e-130	80.27	3	C:GO:0005634; P:GO:0006355; F:GO:0043565	C:nucleus; P:regulation of transcription, DNA-templated; F:sequence-specific DNA binding			Coil (COILS); IPR000047 (PRINTS); IPR003106 (SMART); IPR001356 (SMART); IPR003106 (PFAM); IPR001356 (PFAM); G3DSA:1.10.10.60 (GENE3D); IPR006712 (PFAM); mobidb-lite (MOBIDB_LITE); mobidb-lite (MOBIDB_LITE); mobidb-lite (MOBIDB_LITE); mobidb-lite (MOBIDB_LITE); mobidb-lite (MOBIDB_LITE); PTHR45714 (PANTHER); PTHR45714:SF36 (PANTHER); IPR017970 (PROSITE_PATTERNS); IPR001356 (PROSITE_PROFILES); IPR0…	F:GO:0003677; C:GO:0005634; P:GO:0006355; F:GO:0043565	F:DNA binding; C:nucleus; P:regulation of transcription, DNA-templated; F:sequence-specific DNA binding
Suziblue	[INTERPRO, BLASTED, MAPPED, ANNOTATED]	PB.364	Myb domain protein 5	2534	20	0	77.92	2	C:GO:0016020; F:GO:0050290	C:membrane; F:sphingomyelin phosphodiesterase D activity	EC:3.1.4.41	Sphingomyelin phosphodiesterase D	PTHR31801 (PANTHER); PTHR31801:SF1 (PANTHER); TRANSMEMBRANE (PHOBIUS); NON_CYTOPLASMIC_DOMAIN (PHOBIUS); TRANSMEMBRANE (PHOBIUS); NON_CYTOPLASMIC_DOMAIN (PHOBIUS); CYTOPLASMIC_DOMAIN (PHOBIUS)	no GO terms	no GO terms
Suziblue	[INTERPRO, BLASTED, MAPPED, ANNOTATED]	PB.365	homeobox-leucine zipper protein HAT4	1308	20	1.42e-84	73.25	1	F:GO:0003677	F:DNA binding			Coil (COILS); IPR001356 (SMART); IPR003106 (SMART); IPR003106 (PFAM); IPR006712 (PFAM); G3DSA:1.10.10.60 (GENE3D); IPR001356 (PFAM); mobidb-lite (MOBIDB_LITE); mobidb-lite (MOBIDB_LITE); mobidb-lite (MOBIDB_LITE); PTHR45714 (PANTHER); PTHR45714:SF3 (PANTHER); IPR017970 (PROSITE_PATTERNS); IPR001356 (PROSITE_PROFILES); IPR001356 (CDD); IPR009057 (SUPERFAMILY)	F:GO:0003677; C:GO:0005634; P:GO:0006355; F:GO:0043565	F:DNA binding; C:nucleus; P:regulation of transcription, DNA-templated; F:sequence-specific DNA binding
Suziblue	[INTERPRO, NO-BLAST]	PB.366	---NA---	467									CYTOPLASMIC_DOMAIN (PHOBIUS); NON_CYTOPLASMIC_DOMAIN (PHOBIUS); TRANSMEMBRANE (PHOBIUS); TMhelix (TMHMM); TMhelix (TMHMM)	no GO terms	no GO terms
Suziblue	[INTERPRO, BLASTED, MAPPED, ANNOTATED]	PB.367	RGG repeats nuclear RNA binding protein A-like	1791	20	1.19e-64	73.17	3	F:GO:0003723; C:GO:0005634; C:GO:0005737	F:RNA binding; C:nucleus; C:cytoplasm			Coil (COILS); IPR006861 (SMART); IPR019084 (PFAM); IPR006861 (PFAM); mobidb-lite (MOBIDB_LITE); mobidb-lite (MOBIDB_LITE); mobidb-lite (MOBIDB_LITE); mobidb-lite (MOBIDB_LITE); mobidb-lite (MOBIDB_LITE); mobidb-lite (MOBIDB_LITE); mobidb-lite (MOBIDB_LITE); IPR039764 (PANTHER); PTHR12299:SF42 (PANTHER)	F:GO:0003723	F:RNA binding
Suziblue	[INTERPRO, BLASTED, MAPPED, ANNOTATED]	PB.368	bax inhibitor 1-like	1083	20	5.13e-108	91.3	1	C:GO:0016021	C:integral component of membrane			IPR006214 (PFAM); IPR006214 (PANTHER); PTHR23291:SF88 (PANTHER); TRANSMEMBRANE (PHOBIUS); TRANSMEMBRANE (PHOBIUS); CYTOPLASMIC_DOMAIN (PHOBIUS); TRANSMEMBRANE (PHOBIUS); TRANSMEMBRANE (PHOBIUS); CYTOPLASMIC_DOMAIN (PHOBIUS); CYTOPLASMIC_DOMAIN (PHOBIUS); TRANSMEMBRANE (PHOBIUS); TRANSMEMBRANE (PHOBIUS); NON_CYTOPLASMIC_DOMAIN (PHOBIUS); NON_CYTOPLASMIC_DOMAIN (PHOBIUS); NON_CYTOPLASMIC_DOMAIN (PH…	no GO terms	no GO terms
Suziblue	[INTERPRO, BLASTED]	PB.369	IIIB transcription factor	880	20	4.69e-75	91.78						Coil (COILS); Coil (COILS); PTHR35749 (PANTHER)	no GO terms	no GO terms
Suziblue	[INTERPRO, BLASTED, MAPPED, ANNOTATED]	PB.370	GATA transcription factor 26	2461	20	2.39e-148	78.24	3	P:GO:0006355; F:GO:0008270; F:GO:0043565	P:regulation of transcription, DNA-templated; F:zinc ion binding; F:sequence-specific DNA binding			IPR028020 (PFAM); IPR032368 (PFAM); IPR038108 (G3DSA:3.40.190.GENE3D); mobidb-lite (MOBIDB_LITE); PTHR46855 (PANTHER); PTHR46855:SF3 (PANTHER)	no GO terms	no GO terms
Suziblue	[INTERPRO, BLASTED, MAPPED, ANNOTATED]	PB.371	palmitoyl-protein thioesterase 1-like	1501	20	3.48e-149	89.84	3	C:GO:0016021; F:GO:0098599; P:GO:0098734	C:integral component of membrane; F:palmitoyl hydrolase activity; P:macromolecule depalmitoylation			IPR002472 (PFAM); IPR029058 (G3DSA:3.40.50.GENE3D); PTHR11247:SF49 (PANTHER); PTHR11247 (PANTHER); TRANSMEMBRANE (PHOBIUS); CYTOPLASMIC_DOMAIN (PHOBIUS); NON_CYTOPLASMIC_DOMAIN (PHOBIUS); IPR029058 (SUPERFAMILY); TMhelix (TMHMM)	F:GO:0098599	F:palmitoyl hydrolase activity
Suziblue	[INTERPRO, BLASTED, MAPPED, ANNOTATED]	PB.372	putative casein kinase II subunit beta-4 isoform X1	1252	20	8.25e-140	86.04	6	C:GO:0005634; C:GO:0005737; C:GO:0005956; F:GO:0016301; F:GO:0019887; P:GO:0045859	C:nucleus; C:cytoplasm; C:protein kinase CK2 complex; F:kinase activity; F:protein kinase regulator activity; P:regulation of protein kinase activity			IPR000704 (PRINTS); IPR000704 (SMART); G3DSA:2.20.25.20 (GENE3D); IPR016149 (G3DSA:1.10.1820.GENE3D); IPR000704 (PFAM); mobidb-lite (MOBIDB_LITE); mobidb-lite (MOBIDB_LITE); mobidb-lite (MOBIDB_LITE); PTHR11740:SF18 (PANTHER); IPR000704 (PANTHER); IPR035991 (SUPERFAMILY)	C:GO:0005956; F:GO:0019887	C:protein kinase CK2 complex; F:protein kinase regulator activity
Suziblue	[INTERPRO, BLASTED, MAPPED, ANNOTATED]	PB.373	60S ribosomal protein L37a	514	20	2.49e-60	98.84	4	F:GO:0003735; P:GO:0006412; C:GO:0016021; C:GO:0022625	F:structural constituent of ribosome; P:translation; C:integral component of membrane; C:cytosolic large ribosomal subunit			no IPS match	no IPS match	no IPS match
Suziblue	[INTERPRO, BLASTED, MAPPED, ANNOTATED]	PB.374	lon protease homolog 2, peroxisomal	3287	20	0	95.38	8	F:GO:0004176; F:GO:0004252; F:GO:0005524; C:GO:0005782; P:GO:0006515; P:GO:0016485; P:GO:0016560; P:GO:0048527	F:ATP-dependent peptidase activity; F:serine-type endopeptidase activity; F:ATP binding; C:peroxisomal matrix; P:protein quality control for misfolded or incompletely synthesized proteins; P:protein processing; P:protein import into peroxisome matrix, docking; P:lateral root development	EC:3.4.21; EC:3.6.1.3; EC:3.6.1.15	Acting on peptide bonds (peptidases); Adenosinetriphosphatase; Nucleoside-triphosphate phosphatase	Coil (COILS); PR00830 (PRINTS); IPR003593 (SMART); IPR003111 (SMART); IPR003111 (PFAM); G3DSA:1.20.58.1480 (GENE3D); IPR004815 (PIRSF); IPR003959 (PFAM); IPR004815 (TIGRFAM); IPR008269 (PFAM); G3DSA:1.10.8.60 (GENE3D); IPR014721 (G3DSA:3.30.230.GENE3D); G3DSA:3.40.50.300 (GENE3D); PTHR10046:SF67 (PANTHER); IPR027065 (PANTHER); IPR008268 (PROSITE_PATTERNS); IPR003111 (PROSITE_PROFILES); IPR008269 …	F:GO:0004176; F:GO:0004252; F:GO:0005524; P:GO:0006508; P:GO:0006515; P:GO:0030163	F:ATP-dependent peptidase activity; F:serine-type endopeptidase activity; F:ATP binding; P:proteolysis; P:protein quality control for misfolded or incompletely synthesized proteins; P:protein catabolic process
Suziblue	[INTERPRO, BLASTED, MAPPED, ANNOTATED]	PB.375	SUPPRESSOR OF ABI3-5 isoform X2	3666	20	0	85.45	5	P:GO:0000398; F:GO:0003723; C:GO:0005634; C:GO:0016021; F:GO:0046872	P:mRNA splicing, via spliceosome; F:RNA binding; C:nucleus; C:integral component of membrane; F:metal ion binding			Coil (COILS); IPR000467 (SMART); IPR000504 (SMART); IPR001876 (SMART); IPR041591 (PFAM); IPR000467 (PFAM); IPR000504 (PFAM); IPR012677 (G3DSA:3.30.70.GENE3D); G3DSA:4.10.1060.10 (GENE3D); IPR012677 (G3DSA:3.30.70.GENE3D); mobidb-lite (MOBIDB_LITE); mobidb-lite (MOBIDB_LITE); mobidb-lite (MOBIDB_LITE); mobidb-lite (MOBIDB_LITE); mobidb-lite (MOBIDB_LITE); mobidb-lite (MOBIDB_LITE); mobidb-lite (MO…	F:GO:0003676	F:nucleic acid binding
Suziblue	[INTERPRO, BLASTED, MAPPED, ANNOTATED]	PB.376	Teneurin-m like	1516	20	0	80.87	2	C:GO:0005783; C:GO:0016021	C:endoplasmic reticulum; C:integral component of membrane			IPR041885 (G3DSA:1.10.10.GENE3D); IPR018996 (PFAM); mobidb-lite (MOBIDB_LITE); mobidb-lite (MOBIDB_LITE); PTHR47808 (PANTHER); NON_CYTOPLASMIC_DOMAIN (PHOBIUS); CYTOPLASMIC_DOMAIN (PHOBIUS); TRANSMEMBRANE (PHOBIUS); NON_CYTOPLASMIC_DOMAIN (PHOBIUS); TRANSMEMBRANE (PHOBIUS); TMhelix (TMHMM); TMhelix (TMHMM)	no GO terms	no GO terms
Suziblue	[INTERPRO, BLASTED, MAPPED, ANNOTATED]	PB.377	BUD13 homolog	1998	20	0	71.15	3	P:GO:0000398; C:GO:0005684; C:GO:0070274	P:mRNA splicing, via spliceosome; C:U2-type spliceosomal complex; C:RES complex			Coil (COILS); IPR018609 (PFAM); mobidb-lite (MOBIDB_LITE); mobidb-lite (MOBIDB_LITE); mobidb-lite (MOBIDB_LITE); mobidb-lite (MOBIDB_LITE); mobidb-lite (MOBIDB_LITE); mobidb-lite (MOBIDB_LITE); mobidb-lite (MOBIDB_LITE); mobidb-lite (MOBIDB_LITE); mobidb-lite (MOBIDB_LITE); mobidb-lite (MOBIDB_LITE); PTHR31809 (PANTHER)	no GO terms	no GO terms
Suziblue	[INTERPRO, BLASTED, MAPPED, ANNOTATED]	PB.378	pyruvate kinase isozyme G, chloroplastic	2252	20	0	87.49	6	F:GO:0000287; F:GO:0004743; P:GO:0006096; C:GO:0009570; F:GO:0016301; F:GO:0030955	F:magnesium ion binding; F:pyruvate kinase activity; P:glycolytic process; C:chloroplast stroma; F:kinase activity; F:potassium ion binding	EC:2.7.1.40	Pyruvate kinase	IPR001697 (PRINTS); IPR001697 (TIGRFAM); IPR036918 (G3DSA:3.40.1380.GENE3D); IPR015793 (PFAM); IPR015795 (PFAM); IPR040442 (G3DSA:3.20.20.GENE3D); IPR015806 (G3DSA:2.40.33.GENE3D); IPR001697 (PANTHER); PTHR11817:SF63 (PANTHER); IPR018209 (PROSITE_PATTERNS); SIGNAL_PEPTIDE_C_REGION (PHOBIUS); SIGNAL_PEPTIDE (PHOBIUS); SIGNAL_PEPTIDE_N_REGION (PHOBIUS); SIGNAL_PEPTIDE_H_REGION (PHOBIUS); NON_CYTOPL…	F:GO:0000287; F:GO:0003824; F:GO:0004743; P:GO:0006096; F:GO:0030955	F:magnesium ion binding; F:catalytic activity; F:pyruvate kinase activity; P:glycolytic process; F:potassium ion binding
Suziblue	[INTERPRO, BLASTED, MAPPED, ANNOTATED]	PB.379	late embryogenesis abundant protein 6	654	20	1.35e-20	78.73	1	P:GO:0009793	P:embryo development ending in seed dormancy			TRANSMEMBRANE (PHOBIUS); CYTOPLASMIC_DOMAIN (PHOBIUS); TRANSMEMBRANE (PHOBIUS); CYTOPLASMIC_DOMAIN (PHOBIUS); TRANSMEMBRANE (PHOBIUS); NON_CYTOPLASMIC_DOMAIN (PHOBIUS); NON_CYTOPLASMIC_DOMAIN (PHOBIUS)	no GO terms	no GO terms
Suziblue	[INTERPRO, BLASTED, MAPPED, ANNOTATED]	PB.380	cytochrome P450 89A2-like	1759	20	0	78.01	6	F:GO:0005506; C:GO:0016020; F:GO:0016709; F:GO:0016787; F:GO:0020037; P:GO:0055114	F:iron ion binding; C:membrane; F:oxidoreductase activity, acting on paired donors, with incorporation or reduction of molecular oxygen, NAD(P)H as one donor, and incorporation of one atom of oxygen; F:hydrolase activity; F:heme binding; P:oxidation-reduction process	EC:1.14.13	Acting on paired donors, with incorporation or reduction of molecular oxygen. The oxygen incorporated need not be derived from O(2)	IPR002401 (PRINTS); IPR001128 (PRINTS); IPR036396 (G3DSA:1.10.630.GENE3D); IPR001128 (PFAM); PTHR24281 (PANTHER); IPR017972 (PROSITE_PATTERNS); TRANSMEMBRANE (PHOBIUS); NON_CYTOPLASMIC_DOMAIN (PHOBIUS); CYTOPLASMIC_DOMAIN (PHOBIUS); NON_CYTOPLASMIC_DOMAIN (PHOBIUS); TRANSMEMBRANE (PHOBIUS); IPR036396 (SUPERFAMILY); TMhelix (TMHMM)	F:GO:0005506; F:GO:0016705; F:GO:0020037; P:GO:0055114	F:iron ion binding; F:oxidoreductase activity, acting on paired donors, with incorporation or reduction of molecular oxygen; F:heme binding; P:oxidation-reduction process
Suziblue	[INTERPRO, BLASTED, MAPPED, ANNOTATED]	PB.381	AP-2 complex subunit mu	1897	20	0	98.89	5	P:GO:0006886; P:GO:0006897; C:GO:0030131; C:GO:0031410; C:GO:0043231	P:intracellular protein transport; P:endocytosis; C:clathrin adaptor complex; C:cytoplasmic vesicle; C:intracellular membrane-bounded organelle			IPR001392 (PRINTS); IPR028565 (PFAM); IPR001392 (PIRSF); G3DSA:3.30.450.60 (GENE3D); G3DSA:2.60.40.1170 (GENE3D); G3DSA:2.60.40.1170 (GENE3D); PTHR10529 (PANTHER); PTHR10529:SF352 (PANTHER); IPR018240 (PROSITE_PATTERNS); IPR028565 (PROSITE_PROFILES); IPR043512 (CDD); cd14836 (CDD); IPR011012 (SUPERFAMILY); IPR036168 (SUPERFAMILY)	P:GO:0006886; P:GO:0016192; C:GO:0030131	P:intracellular protein transport; P:vesicle-mediated transport; C:clathrin adaptor complex
Suziblue	[INTERPRO, BLASTED, MAPPED, ANNOTATED]	PB.382	transcription factor MYC2-like	2541	20	0	67.6	1	F:GO:0005488	F:binding			IPR025610 (PFAM); mobidb-lite (MOBIDB_LITE); mobidb-lite (MOBIDB_LITE); PTHR11514 (PANTHER); PTHR11514:SF43 (PANTHER); SIGNAL_PEPTIDE (PHOBIUS); SIGNAL_PEPTIDE_C_REGION (PHOBIUS); SIGNAL_PEPTIDE_H_REGION (PHOBIUS); SIGNAL_PEPTIDE_N_REGION (PHOBIUS); NON_CYTOPLASMIC_DOMAIN (PHOBIUS)	no GO terms	no GO terms
Suziblue	[INTERPRO, BLASTED, MAPPED, ANNOTATED]	PB.383	probable ADP-ribosylation factor GTPase-activating protein AGD8	1613	20	0	89.85	5	C:GO:0000139; F:GO:0005096; P:GO:0043547; F:GO:0046872; P:GO:0048205	C:Golgi membrane; F:GTPase activator activity; P:positive regulation of GTPase activity; F:metal ion binding; P:COPI coating of Golgi vesicle			IPR001164 (PRINTS); IPR001164 (SMART); IPR001164 (PFAM); IPR038508 (G3DSA:3.30.40.GENE3D); mobidb-lite (MOBIDB_LITE); mobidb-lite (MOBIDB_LITE); PTHR45686 (PANTHER); PTHR45686:SF11 (PANTHER); IPR001164 (PROSITE_PROFILES); cd08831 (CDD); IPR037278 (SUPERFAMILY)	F:GO:0005096	F:GTPase activator activity
Suziblue	[INTERPRO, BLASTED]	PB.384	DUF740 family protein	963	20	6.93e-67	60.56						Coil (COILS); PTHR34197 (PANTHER); PTHR34197:SF2 (PANTHER)	no GO terms	no GO terms
Suziblue	[INTERPRO, BLASTED]	PB.385	hypothetical protein C3L33_08789, partial	1322	20	2e-126	85.5						IPR006734 (PFAM); mobidb-lite (MOBIDB_LITE); mobidb-lite (MOBIDB_LITE); PTHR31065:SF44 (PANTHER); PTHR31065 (PANTHER)	no GO terms	no GO terms
Suziblue	[INTERPRO, BLASTED, MAPPED]	PB.386	transcription factor bHLH71-like	1486	20	2.02e-130	72.59	1	F:GO:0046983	F:protein dimerization activity			Coil (COILS); IPR011598 (SMART); IPR011598 (PFAM); IPR036638 (G3DSA:4.10.280.GENE3D); PTHR11969 (PANTHER); PTHR11969:SF54 (PANTHER); IPR011598 (PROSITE_PROFILES); IPR011598 (CDD); IPR036638 (SUPERFAMILY)	F:GO:0046983	F:protein dimerization activity
Suziblue	[INTERPRO, BLASTED, MAPPED, ANNOTATED]	PB.387	succinate dehydrogenase subunit 4	936	20	8.7e-13	72.56	2	C:GO:0016020; F:GO:0016491	C:membrane; F:oxidoreductase activity			IPR034804 (G3DSA:1.20.1300.GENE3D); PTHR36358:SF1 (PANTHER); PTHR36358 (PANTHER); NON_CYTOPLASMIC_DOMAIN (PHOBIUS); TRANSMEMBRANE (PHOBIUS); CYTOPLASMIC_DOMAIN (PHOBIUS); SignalP-TM (SIGNALP_GRAM_POSITIVE); IPR034804 (SUPERFAMILY); TMhelix (TMHMM)	C:GO:0016020	C:membrane
Suziblue	[INTERPRO, BLASTED, MAPPED, ANNOTATED]	PB.388	ABC transporter B family member 2-like	3454	20	0	93.08	5	F:GO:0005524; C:GO:0016021; F:GO:0016887; F:GO:0042626; P:GO:0055085	F:ATP binding; C:integral component of membrane; F:ATPase activity; F:ATPase-coupled transmembrane transporter activity; P:transmembrane transport	EC:3.6.1.3; EC:3.6.1.15	Adenosinetriphosphatase; Nucleoside-triphosphate phosphatase	IPR003593 (SMART); IPR036640 (G3DSA:1.20.1560.GENE3D); IPR011527 (PFAM); G3DSA:3.40.50.300 (GENE3D); IPR003439 (PFAM); IPR003439 (PFAM); G3DSA:3.40.50.300 (GENE3D); mobidb-lite (MOBIDB_LITE); mobidb-lite (MOBIDB_LITE); PTHR24221:SF518 (PANTHER); IPR039421 (PANTHER); IPR017871 (PROSITE_PATTERNS); IPR017871 (PROSITE_PATTERNS); TRANSMEMBRANE (PHOBIUS); TRANSMEMBRANE (PHOBIUS); CYTOPLASMIC_DOMAIN (PH…	F:GO:0005524; C:GO:0016021; F:GO:0016887; F:GO:0042626; P:GO:0055085	F:ATP binding; C:integral component of membrane; F:ATPase activity; F:ATPase-coupled transmembrane transporter activity; P:transmembrane transport
Suziblue	[INTERPRO, BLASTED, MAPPED, ANNOTATED]	PB.389	zinc finger CCCH domain-containing protein 12 isoform X2	2127	20	0	84.36	1	F:GO:0046872	F:metal ion binding			IPR000571 (SMART); IPR041367 (PFAM); IPR000571 (PFAM); G3DSA:4.10.1000.10 (GENE3D); mobidb-lite (MOBIDB_LITE); mobidb-lite (MOBIDB_LITE); PTHR12547:SF122 (PANTHER); PTHR12547 (PANTHER); IPR000571 (PROSITE_PROFILES); IPR000571 (PROSITE_PROFILES); IPR000571 (PROSITE_PROFILES); IPR036855 (SUPERFAMILY); IPR036855 (SUPERFAMILY); IPR036855 (SUPERFAMILY)	F:GO:0046872	F:metal ion binding
Suziblue	[INTERPRO, BLASTED, MAPPED, ANNOTATED]	PB.390	alpha,alpha-trehalose-phosphate synthase [UDP-forming] 5-like	3091	20	0	93.07	4	F:GO:0003824; C:GO:0005829; P:GO:0005992; P:GO:0070413	F:catalytic activity; C:cytosol; P:trehalose biosynthetic process; P:trehalose metabolism in response to stress			IPR003337 (TIGRFAM); G3DSA:3.40.50.2000 (GENE3D); IPR003337 (PFAM); G3DSA:3.40.50.2000 (GENE3D); IPR023214 (G3DSA:3.40.50.GENE3D); IPR006379 (TIGRFAM); IPR001830 (PFAM); PTHR10788:SF94 (PANTHER); PTHR10788 (PANTHER); cd03788 (CDD); cd01627 (CDD); IPR036412 (SUPERFAMILY); SSF53756 (SUPERFAMILY)	F:GO:0003824; P:GO:0005992	F:catalytic activity; P:trehalose biosynthetic process
Suziblue	[INTERPRO, BLASTED, MAPPED, ANNOTATED]	PB.391	uncharacterized membrane protein At4g09580	1425	20	9.17e-162	91.13	1	C:GO:0016021	C:integral component of membrane			IPR032816 (PFAM); PTHR43220:SF3 (PANTHER); PTHR43220 (PANTHER); TRANSMEMBRANE (PHOBIUS); TRANSMEMBRANE (PHOBIUS); TRANSMEMBRANE (PHOBIUS); TRANSMEMBRANE (PHOBIUS); CYTOPLASMIC_DOMAIN (PHOBIUS); TRANSMEMBRANE (PHOBIUS); CYTOPLASMIC_DOMAIN (PHOBIUS); NON_CYTOPLASMIC_DOMAIN (PHOBIUS); NON_CYTOPLASMIC_DOMAIN (PHOBIUS); TRANSMEMBRANE (PHOBIUS); NON_CYTOPLASMIC_DOMAIN (PHOBIUS); CYTOPLASMIC_DOMAIN (PHO…	no GO terms	no GO terms
Suziblue	[INTERPRO, BLASTED, MAPPED, ANNOTATED]	PB.392	Syntaxin-22 like	1331	20	7.24e-143	94.46	5	F:GO:0005484; P:GO:0006886; C:GO:0016021; P:GO:0016192; P:GO:0061025	F:SNAP receptor activity; P:intracellular protein transport; C:integral component of membrane; P:vesicle-mediated transport; P:membrane fusion			IPR006011 (SMART); IPR000727 (SMART); G3DSA:1.20.58.70 (GENE3D); G3DSA:1.20.5.110 (GENE3D); IPR000727 (PFAM); IPR006011 (PFAM); mobidb-lite (MOBIDB_LITE); PTHR19957 (PANTHER); PTHR19957:SF256 (PANTHER); IPR006012 (PROSITE_PATTERNS); TRANSMEMBRANE (PHOBIUS); CYTOPLASMIC_DOMAIN (PHOBIUS); NON_CYTOPLASMIC_DOMAIN (PHOBIUS); IPR000727 (PROSITE_PROFILES); cd15840 (CDD); IPR006011 (CDD); IPR010989 (SUPE…	F:GO:0005484; P:GO:0006886; C:GO:0016020; P:GO:0016192	F:SNAP receptor activity; P:intracellular protein transport; C:membrane; P:vesicle-mediated transport
Suziblue	[INTERPRO, BLASTED]	PB.393	F-box protein CPR1-like	1830	20	0	71.78						IPR001810 (SMART); IPR001810 (PFAM); G3DSA:1.20.1280.50 (GENE3D); IPR017451 (TIGRFAM); IPR006527 (PFAM); PTHR31790 (PANTHER); PTHR31790:SF161 (PANTHER); IPR001810 (PROSITE_PROFILES); IPR036047 (SUPERFAMILY); IPR015915 (SUPERFAMILY)	F:GO:0005515	F:protein binding
Suziblue	[INTERPRO, BLASTED, MAPPED, ANNOTATED]	PB.394	inactive poly [ADP-ribose] polymerase RCD1 isoform X1	2680	20	0	71.75	1	F:GO:0003950	F:NAD+ ADP-ribosyltransferase activity	EC:2.4.2.30	NAD(+) ADP-ribosyltransferase	G3DSA:3.90.228.10 (GENE3D); IPR022003 (PFAM); mobidb-lite (MOBIDB_LITE); PTHR32263:SF5 (PANTHER); PTHR32263 (PANTHER); NON_CYTOPLASMIC_DOMAIN (PHOBIUS); SIGNAL_PEPTIDE (PHOBIUS); SIGNAL_PEPTIDE_N_REGION (PHOBIUS); SIGNAL_PEPTIDE_C_REGION (PHOBIUS); SIGNAL_PEPTIDE_H_REGION (PHOBIUS); IPR012317 (PROSITE_PROFILES); IPR004170 (PROSITE_PROFILES); PS51879 (PROSITE_PROFILES); SignalP-TM (SIGNALP_EUK); S…	F:GO:0003950	F:NAD+ ADP-ribosyltransferase activity
Suziblue	[INTERPRO, BLASTED, MAPPED, ANNOTATED]	PB.395	DNA damage-repair/toleration protein DRT102	1578	20	0	82.47	5	F:GO:0004751; C:GO:0005634; C:GO:0005829; P:GO:0005975; P:GO:0009409	F:ribose-5-phosphate isomerase activity; C:nucleus; C:cytosol; P:carbohydrate metabolic process; P:response to cold	EC:5.3.1.6	Ribose-5-phosphate isomerase	IPR013096 (PFAM); IPR012100 (PIRSF); IPR003500 (PFAM); IPR036569 (G3DSA:3.40.1400.GENE3D); IPR014710 (G3DSA:2.60.120.GENE3D); IPR003500 (PANTHER); PTHR30345:SF0 (PANTHER); IPR036569 (SUPERFAMILY); IPR011051 (SUPERFAMILY)	P:GO:0005975; F:GO:0016853	P:carbohydrate metabolic process; F:isomerase activity
Suziblue	[INTERPRO, BLASTED, MAPPED, ANNOTATED]	PB.396	inactive poly [ADP-ribose] polymerase RCD1-like isoform X1	2693	20	0	74.04	1	F:GO:0003950	F:NAD+ ADP-ribosyltransferase activity	EC:2.4.2.30	NAD(+) ADP-ribosyltransferase	G3DSA:3.90.228.10 (GENE3D); IPR012317 (PFAM); IPR022003 (PFAM); mobidb-lite (MOBIDB_LITE); PTHR32263:SF5 (PANTHER); PTHR32263 (PANTHER); IPR012317 (PROSITE_PROFILES); PS51879 (PROSITE_PROFILES); SSF56399 (SUPERFAMILY)	F:GO:0003950	F:NAD+ ADP-ribosyltransferase activity
Suziblue	[INTERPRO, BLASTED, MAPPED, ANNOTATED]	PB.397	SPX and EXS domain-containing protein 1 isoform X1	1870	20	0	90.29	2	C:GO:0005737; C:GO:0016021	C:cytoplasm; C:integral component of membrane			IPR004342 (PFAM); mobidb-lite (MOBIDB_LITE); PTHR10783 (PANTHER); PTHR10783:SF89 (PANTHER); CYTOPLASMIC_DOMAIN (PHOBIUS); CYTOPLASMIC_DOMAIN (PHOBIUS); TRANSMEMBRANE (PHOBIUS); TRANSMEMBRANE (PHOBIUS); TRANSMEMBRANE (PHOBIUS); CYTOPLASMIC_DOMAIN (PHOBIUS); CYTOPLASMIC_DOMAIN (PHOBIUS); NON_CYTOPLASMIC_DOMAIN (PHOBIUS); TRANSMEMBRANE (PHOBIUS); TRANSMEMBRANE (PHOBIUS); TRANSMEMBRANE (PHOBIUS); TRA…	C:GO:0016021	C:integral component of membrane
Suziblue	[INTERPRO, BLASTED, MAPPED, ANNOTATED]	PB.398	cellulose synthase-like protein D3	4016	20	0	90.44	9	C:GO:0005802; C:GO:0005886; P:GO:0009833; C:GO:0016021; F:GO:0016760; P:GO:0030244; F:GO:0051753; P:GO:0071555; P:GO:0097502	C:trans-Golgi network; C:plasma membrane; P:plant-type primary cell wall biogenesis; C:integral component of membrane; F:cellulose synthase (UDP-forming) activity; P:cellulose biosynthetic process; F:mannan synthase activity; P:cell wall organization; P:mannosylation	EC:2.4.1.12	Cellulose synthase (UDP-forming)	Coil (COILS); PF14570 (PFAM); IPR029044 (G3DSA:3.90.550.GENE3D); IPR005150 (PFAM); IPR013083 (G3DSA:3.30.40.GENE3D); mobidb-lite (MOBIDB_LITE); PTHR13301:SF161 (PANTHER); PTHR13301 (PANTHER); TRANSMEMBRANE (PHOBIUS); NON_CYTOPLASMIC_DOMAIN (PHOBIUS); CYTOPLASMIC_DOMAIN (PHOBIUS); TRANSMEMBRANE (PHOBIUS); NON_CYTOPLASMIC_DOMAIN (PHOBIUS); SSF57850 (SUPERFAMILY); TMhelix (TMHMM); TMhelix (TMHMM)	C:GO:0016020; F:GO:0016760; P:GO:0030244	C:membrane; F:cellulose synthase (UDP-forming) activity; P:cellulose biosynthetic process
Suziblue	[INTERPRO, BLASTED, MAPPED, ANNOTATED]	PB.399	inactive poly [ADP-ribose] polymerase RCD1-like isoform X1	2718	20	0	73.53	1	F:GO:0003950	F:NAD+ ADP-ribosyltransferase activity	EC:2.4.2.30	NAD(+) ADP-ribosyltransferase	G3DSA:3.90.228.10 (GENE3D); IPR022003 (PFAM); PTHR32263:SF5 (PANTHER); PTHR32263 (PANTHER); PS51879 (PROSITE_PROFILES); IPR012317 (PROSITE_PROFILES); SSF56399 (SUPERFAMILY)	F:GO:0003950	F:NAD+ ADP-ribosyltransferase activity
Suziblue	[INTERPRO, BLASTED, MAPPED, ANNOTATED]	PB.400	bZIP transcription factor 16-like	1874	20	0	85.16	4	F:GO:0003700; C:GO:0005634; P:GO:0006355; F:GO:0043565	F:DNA-binding transcription factor activity; C:nucleus; P:regulation of transcription, DNA-templated; F:sequence-specific DNA binding			Coil (COILS); IPR004827 (SMART); IPR012900 (PFAM); IPR004827 (PFAM); G3DSA:1.20.5.170 (GENE3D); PF16596 (PFAM); mobidb-lite (MOBIDB_LITE); mobidb-lite (MOBIDB_LITE); mobidb-lite (MOBIDB_LITE); mobidb-lite (MOBIDB_LITE); mobidb-lite (MOBIDB_LITE); mobidb-lite (MOBIDB_LITE); mobidb-lite (MOBIDB_LITE); mobidb-lite (MOBIDB_LITE); PTHR45967:SF2 (PANTHER); PTHR45967 (PANTHER); IPR004827 (PROSITE_PATTER…	F:GO:0003700; P:GO:0006355	F:DNA-binding transcription factor activity; P:regulation of transcription, DNA-templated
Suziblue	[INTERPRO, BLASTED, MAPPED, ANNOTATED]	PB.401	phosphomevalonate kinase-like	1973	20	0	85.39	6	F:GO:0004631; F:GO:0005524; C:GO:0005777; P:GO:0010142; P:GO:0016310; P:GO:0019287	F:phosphomevalonate kinase activity; F:ATP binding; C:peroxisome; P:farnesyl diphosphate biosynthetic process, mevalonate pathway; P:phosphorylation; P:isopentenyl diphosphate biosynthetic process, mevalonate pathway	EC:2.7.4.2	Phosphomevalonate kinase	IPR006204 (PFAM); IPR035102 (PANTHER); PTHR31814:SF2 (PANTHER); IPR020568 (SUPERFAMILY)	F:GO:0005524	F:ATP binding
Suziblue	[INTERPRO, BLASTED, MAPPED, ANNOTATED]	PB.402	extra-large guanine nucleotide-binding protein 3	3269	20	0	91.54	6	F:GO:0001664; F:GO:0003924; F:GO:0005525; C:GO:0005834; P:GO:0007188; F:GO:0031683	F:G protein-coupled receptor binding; F:GTPase activity; F:GTP binding; C:heterotrimeric G-protein complex; P:adenylate cyclase-modulating G protein-coupled receptor signaling pathway; F:G-protein beta/gamma-subunit complex binding	EC:3.6.1.15	Nucleoside-triphosphate phosphatase	IPR001019 (PRINTS); IPR001019 (SMART); IPR001019 (PFAM); IPR011025 (G3DSA:1.10.400.GENE3D); G3DSA:3.40.50.300 (GENE3D); mobidb-lite (MOBIDB_LITE); mobidb-lite (MOBIDB_LITE); mobidb-lite (MOBIDB_LITE); mobidb-lite (MOBIDB_LITE); PTHR10218:SF291 (PANTHER); IPR001019 (PANTHER); PS51882 (PROSITE_PROFILES); IPR001019 (CDD); IPR011025 (SUPERFAMILY); IPR011011 (SUPERFAMILY); IPR027417 (SUPERFAMILY)	F:GO:0003924; P:GO:0007165; P:GO:0007186; F:GO:0019001; F:GO:0031683	F:GTPase activity; P:signal transduction; P:G protein-coupled receptor signaling pathway; F:guanyl nucleotide binding; F:G-protein beta/gamma-subunit complex binding
Suziblue	[INTERPRO, BLASTED, MAPPED, ANNOTATED]	PB.403	scopoletin glucosyltransferase-like	1793	20	1.36e-141	77.83	1	F:GO:0016758	F:transferase activity, transferring hexosyl groups			IPR002213 (PFAM); G3DSA:3.40.50.2000 (GENE3D); G3DSA:3.40.50.2000 (GENE3D); G3DSA:3.40.50.2000 (GENE3D); mobidb-lite (MOBIDB_LITE); mobidb-lite (MOBIDB_LITE); mobidb-lite (MOBIDB_LITE); mobidb-lite (MOBIDB_LITE); PTHR11926 (PANTHER); cd03784 (CDD); SSF53756 (SUPERFAMILY)	F:GO:0008194	F:UDP-glycosyltransferase activity
Suziblue	[INTERPRO, BLASTED, MAPPED, ANNOTATED]	PB.404	26S proteasome non-ATPase regulatory subunit 13 homolog A	1551	20	0	96.06	6	F:GO:0005198; C:GO:0005634; C:GO:0005829; P:GO:0006511; C:GO:0008541; P:GO:0043248	F:structural molecule activity; C:nucleus; C:cytosol; P:ubiquitin-dependent protein catabolic process; C:proteasome regulatory particle, lid subcomplex; P:proteasome assembly			SM00753 (SMART); IPR000717 (SMART); IPR000717 (PFAM); G3DSA:1.25.40.570 (GENE3D); PTHR10539:SF4 (PANTHER); IPR035298 (PANTHER); IPR000717 (PROSITE_PROFILES); IPR036390 (SUPERFAMILY)	no GO terms	no GO terms
Suziblue	[INTERPRO, BLASTED, MAPPED, ANNOTATED]	PB.405	scopoletin glucosyltransferase-like	2087	20	3.46e-140	78.57	1	F:GO:0016758	F:transferase activity, transferring hexosyl groups			IPR002213 (PFAM); G3DSA:3.40.50.2000 (GENE3D); G3DSA:3.40.50.2000 (GENE3D); G3DSA:3.40.50.2000 (GENE3D); mobidb-lite (MOBIDB_LITE); mobidb-lite (MOBIDB_LITE); mobidb-lite (MOBIDB_LITE); mobidb-lite (MOBIDB_LITE); PTHR11926 (PANTHER); cd03784 (CDD); SSF53756 (SUPERFAMILY)	F:GO:0008194	F:UDP-glycosyltransferase activity
Suziblue	[INTERPRO, BLASTED, MAPPED, ANNOTATED]	PB.406	hypothetical protein C3L33_08874, partial	2062	20	0	86.92	1	C:GO:0016021	C:integral component of membrane			PTHR47380 (PANTHER); PTHR47380:SF4 (PANTHER); TRANSMEMBRANE (PHOBIUS); CYTOPLASMIC_DOMAIN (PHOBIUS); TRANSMEMBRANE (PHOBIUS); TRANSMEMBRANE (PHOBIUS); CYTOPLASMIC_DOMAIN (PHOBIUS); NON_CYTOPLASMIC_DOMAIN (PHOBIUS); NON_CYTOPLASMIC_DOMAIN (PHOBIUS); TMhelix (TMHMM); TMhelix (TMHMM); TMhelix (TMHMM)	no GO terms	no GO terms
Suziblue	[INTERPRO, BLASTED, MAPPED, ANNOTATED]	PB.407	probable glucuronoxylan glucuronosyltransferase IRX7	2215	20	0	83.23	4	P:GO:0006486; P:GO:0010417; C:GO:0016021; F:GO:0016757	P:protein glycosylation; P:glucuronoxylan biosynthetic process; C:integral component of membrane; F:transferase activity, transferring glycosyl groups			IPR040911 (PFAM); IPR004263 (PANTHER); PTHR11062:SF223 (PANTHER); TRANSMEMBRANE (PHOBIUS); CYTOPLASMIC_DOMAIN (PHOBIUS); NON_CYTOPLASMIC_DOMAIN (PHOBIUS); TMhelix (TMHMM)	P:GO:0006486; F:GO:0016757	P:protein glycosylation; F:transferase activity, transferring glycosyl groups
Suziblue	[INTERPRO, BLASTED, MAPPED, ANNOTATED]	PB.408	vacuolar protein sorting-associated protein 24 homolog 1-like	1038	20	9.16e-80	94.67	5	C:GO:0000815; C:GO:0005771; P:GO:0015031; P:GO:0032509; P:GO:0045324	C:ESCRT III complex; C:multivesicular body; P:protein transport; P:endosome transport via multivesicular body sorting pathway; P:late endosome to vacuole transport			Coil (COILS); IPR005024 (PFAM); mobidb-lite (MOBIDB_LITE); mobidb-lite (MOBIDB_LITE); mobidb-lite (MOBIDB_LITE); PTHR10476 (PANTHER); PTHR10476:SF39 (PANTHER)	P:GO:0007034	P:vacuolar transport
Suziblue	[INTERPRO, BLASTED, MAPPED, ANNOTATED]	PB.409	4-coumarate--CoA ligase-like 7	1888	20	0	83.75	2	C:GO:0016021; F:GO:0016207	C:integral component of membrane; F:4-coumarate-CoA ligase activity	EC:6.2.1.12	4-coumarate--CoA ligase	IPR025110 (PFAM); IPR042099 (G3DSA:3.40.50.GENE3D); G3DSA:3.30.300.30 (GENE3D); IPR000873 (PFAM); PTHR24096:SF357 (PANTHER); PTHR24096 (PANTHER); IPR020845 (PROSITE_PATTERNS); cd05904 (CDD); SSF56801 (SUPERFAMILY)	F:GO:0003824	F:catalytic activity
Suziblue	[INTERPRO, BLASTED, MAPPED, ANNOTATED]	PB.410	protein ENHANCED DISEASE RESISTANCE 2 isoform X1	2404	20	0	91.68	1	F:GO:0008289	F:lipid binding			IPR001849 (SMART); IPR002913 (SMART); IPR023393 (G3DSA:3.30.530.GENE3D); IPR011993 (G3DSA:2.30.29.GENE3D); IPR002913 (PFAM); IPR009769 (PFAM); mobidb-lite (MOBIDB_LITE); mobidb-lite (MOBIDB_LITE); mobidb-lite (MOBIDB_LITE); PTHR12136:SF100 (PANTHER); PTHR12136 (PANTHER); IPR002913 (PROSITE_PROFILES); IPR001849 (PROSITE_PROFILES); cd00821 (CDD); cd00177 (CDD); SSF50729 (SUPERFAMILY); SSF55961 (SUP…	F:GO:0008289	F:lipid binding
Suziblue	[INTERPRO, BLASTED, MAPPED, ANNOTATED]	PB.411	4-coumarate--CoA ligase-like 7	2184	20	0	83.66	5	F:GO:0004321; C:GO:0005777; P:GO:0009695; C:GO:0016021; F:GO:0016405	F:fatty-acyl-CoA synthase activity; C:peroxisome; P:jasmonic acid biosynthetic process; C:integral component of membrane; F:CoA-ligase activity	EC:2.3.1.86	Fatty-acyl-CoA synthase	IPR000873 (PFAM); IPR042099 (G3DSA:3.40.50.GENE3D); PTHR24096 (PANTHER); PTHR24096:SF354 (PANTHER); IPR020845 (PROSITE_PATTERNS); TRANSMEMBRANE (PHOBIUS); TRANSMEMBRANE (PHOBIUS); CYTOPLASMIC_DOMAIN (PHOBIUS); NON_CYTOPLASMIC_DOMAIN (PHOBIUS); NON_CYTOPLASMIC_DOMAIN (PHOBIUS); cd05904 (CDD); SSF56801 (SUPERFAMILY)	F:GO:0003824	F:catalytic activity
Suziblue	[INTERPRO, BLASTED, MAPPED, ANNOTATED]	PB.412	50S ribosomal protein	2923	20	1.15e-75	95.71	3	F:GO:0003735; C:GO:0005840; P:GO:0006412	F:structural constituent of ribosome; C:ribosome; P:translation			no IPS match	no IPS match	no IPS match
Suziblue	[INTERPRO, BLASTED]	PB.413	P-loop NTPase domain-containing protein	2674	20	0	84.72						mobidb-lite (MOBIDB_LITE); mobidb-lite (MOBIDB_LITE); mobidb-lite (MOBIDB_LITE); mobidb-lite (MOBIDB_LITE); PTHR33477:SF6 (PANTHER); PTHR33477 (PANTHER); IPR027417 (SUPERFAMILY)	no GO terms	no GO terms
Suziblue	[INTERPRO, BLASTED, MAPPED, ANNOTATED]	PB.414	ABC transporter F family member 1	2293	20	0	97.5	2	F:GO:0005524; F:GO:0016887	F:ATP binding; F:ATPase activity	EC:3.6.1.3; EC:3.6.1.15	Adenosinetriphosphatase; Nucleoside-triphosphate phosphatase	Coil (COILS); IPR003593 (SMART); IPR003439 (PFAM); IPR032781 (PFAM); G3DSA:3.40.50.300 (GENE3D); IPR003439 (PFAM); PTHR19211:SF108 (PANTHER); PTHR19211 (PANTHER); IPR017871 (PROSITE_PATTERNS); IPR003439 (PROSITE_PROFILES); IPR003439 (PROSITE_PROFILES); cd03221 (CDD); cd03221 (CDD); IPR027417 (SUPERFAMILY); IPR027417 (SUPERFAMILY)	F:GO:0005524; F:GO:0016887	F:ATP binding; F:ATPase activity
Suziblue	[INTERPRO, BLASTED, MAPPED]	PB.415	BEL1-like homeodomain protein 8	2732	20	0	61.5	3	F:GO:0003677; C:GO:0005634; P:GO:0006355	F:DNA binding; C:nucleus; P:regulation of transcription, DNA-templated			IPR006563 (SMART); IPR001356 (SMART); IPR006563 (PFAM); IPR008422 (PFAM); G3DSA:1.10.10.60 (GENE3D); mobidb-lite (MOBIDB_LITE); mobidb-lite (MOBIDB_LITE); mobidb-lite (MOBIDB_LITE); mobidb-lite (MOBIDB_LITE); PTHR11850 (PANTHER); PTHR11850:SF82 (PANTHER); IPR001356 (PROSITE_PROFILES); IPR001356 (CDD); IPR009057 (SUPERFAMILY)	F:GO:0003677; P:GO:0006355	F:DNA binding; P:regulation of transcription, DNA-templated
Suziblue	[INTERPRO, BLASTED, MAPPED, ANNOTATED]	PB.416	E3 ubiquitin-protein ligase WAV3-like	2785	20	0	78.94	1	C:GO:0016020	C:membrane			IPR001841 (SMART); IPR002035 (SMART); IPR036465 (G3DSA:3.40.50.GENE3D); IPR032838 (PFAM); IPR002035 (PFAM); IPR001841 (PFAM); IPR013083 (G3DSA:3.30.40.GENE3D); mobidb-lite (MOBIDB_LITE); mobidb-lite (MOBIDB_LITE); PTHR10579:SF111 (PANTHER); PTHR10579 (PANTHER); NON_CYTOPLASMIC_DOMAIN (PHOBIUS); SIGNAL_PEPTIDE_C_REGION (PHOBIUS); SIGNAL_PEPTIDE_H_REGION (PHOBIUS); SIGNAL_PEPTIDE (PHOBIUS); SIGNAL_…	no GO terms	no GO terms
Suziblue	[INTERPRO, BLASTED, MAPPED, ANNOTATED]	PB.417	putative cyclic nucleotide-gated ion channel 15	2865	20	0	87.7	6	F:GO:0004672; F:GO:0005249; F:GO:0005524; P:GO:0006468; C:GO:0016021; P:GO:0071805	F:protein kinase activity; F:voltage-gated potassium channel activity; F:ATP binding; P:protein phosphorylation; C:integral component of membrane; P:potassium ion transmembrane transport			IPR000595 (SMART); IPR000595 (PFAM); IPR014710 (G3DSA:2.60.120.GENE3D); IPR005821 (PFAM); G3DSA:1.10.287.630 (GENE3D); mobidb-lite (MOBIDB_LITE); PTHR45651 (PANTHER); PTHR45651:SF16 (PANTHER); TRANSMEMBRANE (PHOBIUS); CYTOPLASMIC_DOMAIN (PHOBIUS); NON_CYTOPLASMIC_DOMAIN (PHOBIUS); CYTOPLASMIC_DOMAIN (PHOBIUS); TRANSMEMBRANE (PHOBIUS); NON_CYTOPLASMIC_DOMAIN (PHOBIUS); TRANSMEMBRANE (PHOBIUS); CYT…	F:GO:0005216; P:GO:0006811; C:GO:0016020; P:GO:0055085	F:ion channel activity; P:ion transport; C:membrane; P:transmembrane transport
Suziblue	[INTERPRO, BLASTED, MAPPED, ANNOTATED]	PB.418	Zinc finger protein with KRAB and SCAN domains 5 like	1697	20	2.35e-177	93.42	1	C:GO:0016021	C:integral component of membrane			IPR007877 (PFAM); PTHR31210:SF43 (PANTHER); IPR007877 (PANTHER)	no GO terms	no GO terms
Suziblue	[INTERPRO, BLASTED, MAPPED]	PB.419	GATA transcription factor 11-like isoform X1	1852	20	0	55.36	6	C:GO:0005634; P:GO:0006355; F:GO:0008270; P:GO:0030154; F:GO:0043565; F:GO:0046872	C:nucleus; P:regulation of transcription, DNA-templated; F:zinc ion binding; P:cell differentiation; F:sequence-specific DNA binding; F:metal ion binding			Coil (COILS); IPR000679 (SMART); IPR013088 (G3DSA:3.30.50.GENE3D); IPR013088 (G3DSA:3.30.50.GENE3D); IPR000679 (PFAM); mobidb-lite (MOBIDB_LITE); mobidb-lite (MOBIDB_LITE); mobidb-lite (MOBIDB_LITE); mobidb-lite (MOBIDB_LITE); mobidb-lite (MOBIDB_LITE); mobidb-lite (MOBIDB_LITE); mobidb-lite (MOBIDB_LITE); PTHR45658 (PANTHER); PTHR45658:SF19 (PANTHER); IPR000679 (PROSITE_PATTERNS); IPR000679 (PRO…	P:GO:0006355; F:GO:0008270; F:GO:0043565	P:regulation of transcription, DNA-templated; F:zinc ion binding; F:sequence-specific DNA binding
Suziblue	[INTERPRO, BLASTED, MAPPED, ANNOTATED]	PB.420	ruBisCO large subunit-binding protein subunit alpha	2068	20	0	93.65	2	F:GO:0005524; P:GO:0042026	F:ATP binding; P:protein refolding			IPR001844 (PRINTS); IPR027410 (G3DSA:3.30.260.GENE3D); IPR027409 (G3DSA:3.50.7.GENE3D); IPR001844 (TIGRFAM); IPR027413 (G3DSA:1.10.560.GENE3D); IPR002423 (PFAM); PTHR45633:SF18 (PANTHER); PTHR45633 (PANTHER); IPR018370 (PROSITE_PATTERNS); IPR001844 (HAMAP); IPR001844 (CDD); IPR027409 (SUPERFAMILY); IPR027413 (SUPERFAMILY); IPR027410 (SUPERFAMILY); IPR027410 (SUPERFAMILY)	F:GO:0005524; P:GO:0006457; P:GO:0042026	F:ATP binding; P:protein folding; P:protein refolding
Suziblue	[INTERPRO, BLASTED, MAPPED, ANNOTATED]	PB.421	Zinc finger, C3HC4 type family protein, putative	527	20	2.86e-36	81.06	2	C:GO:0009536; F:GO:0016740	C:plastid; F:transferase activity			PTHR37720 (PANTHER); SIGNAL_PEPTIDE_N_REGION (PHOBIUS); SIGNAL_PEPTIDE_C_REGION (PHOBIUS); SIGNAL_PEPTIDE_H_REGION (PHOBIUS); NON_CYTOPLASMIC_DOMAIN (PHOBIUS); SIGNAL_PEPTIDE (PHOBIUS)	no GO terms	no GO terms
Suziblue	[INTERPRO, BLASTED, MAPPED, ANNOTATED]	PB.422	CASP-like protein 5A2	1071	20	2.4e-120	90.39	2	C:GO:0005886; C:GO:0016021	C:plasma membrane; C:integral component of membrane			IPR006702 (PFAM); PTHR32021 (PANTHER); PTHR32021:SF16 (PANTHER); CYTOPLASMIC_DOMAIN (PHOBIUS); CYTOPLASMIC_DOMAIN (PHOBIUS); TRANSMEMBRANE (PHOBIUS); TRANSMEMBRANE (PHOBIUS); CYTOPLASMIC_DOMAIN (PHOBIUS); TRANSMEMBRANE (PHOBIUS); NON_CYTOPLASMIC_DOMAIN (PHOBIUS); TRANSMEMBRANE (PHOBIUS); NON_CYTOPLASMIC_DOMAIN (PHOBIUS); TMhelix (TMHMM); TMhelix (TMHMM); TMhelix (TMHMM); TMhelix (TMHMM)	no GO terms	no GO terms
Suziblue	[INTERPRO, BLASTED, MAPPED, ANNOTATED]	PB.423	diaminopimelate decarboxylase 2, chloroplastic-like	2028	20	0	93.65	3	F:GO:0008836; P:GO:0009089; C:GO:0009507	F:diaminopimelate decarboxylase activity; P:lysine biosynthetic process via diaminopimelate; C:chloroplast	EC:4.1.1.20	Diaminopimelate decarboxylase	IPR002986 (PRINTS); IPR000183 (PRINTS); IPR002986 (TIGRFAM); IPR029066 (G3DSA:3.20.20.GENE3D); IPR022644 (PFAM); IPR022643 (PFAM); IPR009006 (G3DSA:2.40.37.GENE3D); PTHR43727:SF2 (PANTHER); PTHR43727 (PANTHER); IPR022653 (PROSITE_PATTERNS); IPR022657 (PROSITE_PATTERNS); SIGNAL_PEPTIDE_N_REGION (PHOBIUS); SIGNAL_PEPTIDE_H_REGION (PHOBIUS); SIGNAL_PEPTIDE (PHOBIUS); SIGNAL_PEPTIDE_C_REGION (PHOBIUS…	F:GO:0003824; F:GO:0008836; P:GO:0009089	F:catalytic activity; F:diaminopimelate decarboxylase activity; P:lysine biosynthetic process via diaminopimelate
Suziblue	[INTERPRO, BLASTED, MAPPED, ANNOTATED]	PB.424	4-hydroxy-3-methylbut-2-en-1-yl diphosphate synthase (ferredoxin), chloroplastic	2661	20	0	97.21	6	F:GO:0005506; C:GO:0009507; P:GO:0016114; P:GO:0019288; F:GO:0046429; P:GO:0055114	F:iron ion binding; C:chloroplast; P:terpenoid biosynthetic process; P:isopentenyl diphosphate biosynthetic process, methylerythritol 4-phosphate pathway; F:4-hydroxy-3-methylbut-2-en-1-yl diphosphate synthase activity; P:oxidation-reduction process	EC:1.17.7.1; EC:1.17.7	(E)-4-hydroxy-3-methylbut-2-enyl-diphosphate synthase (ferredoxin); Acting on CH or CH(2) groups	IPR011005 (G3DSA:3.20.20.GENE3D); IPR017178 (PIRSF); IPR004588 (PFAM); IPR004588 (TIGRFAM); G3DSA:3.30.413.10 (GENE3D); IPR004588 (PANTHER); PTHR30454:SF1 (PANTHER); IPR004588 (HAMAP); SSF56014 (SUPERFAMILY)	F:GO:0005506; P:GO:0008299; P:GO:0016114; P:GO:0044237; F:GO:0046429; P:GO:0055114	F:iron ion binding; P:isoprenoid biosynthetic process; P:terpenoid biosynthetic process; P:cellular metabolic process; F:4-hydroxy-3-methylbut-2-en-1-yl diphosphate synthase activity; P:oxidation-reduction process
Suziblue	[INTERPRO, BLASTED, MAPPED, ANNOTATED]	PB.425	F-box/kelch-repeat protein At5g60570-like	2312	20	0	93.34	2	C:GO:0005634; F:GO:0016874	C:nucleus; F:ligase activity			IPR006652 (SMART); IPR006652 (PFAM); IPR015915 (G3DSA:2.120.10.GENE3D); PTHR46122:SF1 (PANTHER); PTHR46122 (PANTHER); IPR015915 (SUPERFAMILY)	F:GO:0005515	F:protein binding
Suziblue	[INTERPRO, BLASTED, MAPPED, ANNOTATED]	PB.426	serine/threonine-protein kinase GRIK2-like isoform X1	1976	20	7.81e-139	86.66	6	F:GO:0004674; F:GO:0005524; C:GO:0005737; P:GO:0006468; C:GO:0016021; P:GO:0035556	F:protein serine/threonine kinase activity; F:ATP binding; C:cytoplasm; P:protein phosphorylation; C:integral component of membrane; P:intracellular signal transduction			G3DSA:3.30.200.20 (GENE3D); IPR000719 (PFAM); PTHR24346:SF53 (PANTHER); PTHR24346 (PANTHER); IPR017441 (PROSITE_PATTERNS); IPR000719 (PROSITE_PROFILES); IPR011009 (SUPERFAMILY)	F:GO:0004672; F:GO:0005524; P:GO:0006468	F:protein kinase activity; F:ATP binding; P:protein phosphorylation
Suziblue	[INTERPRO, BLASTED, MAPPED, ANNOTATED]	PB.427	Methyltransferase PMT28	2133	20	0	76.9	3	F:GO:0008168; C:GO:0016021; P:GO:0032259	F:methyltransferase activity; C:integral component of membrane; P:methylation			G3DSA:3.40.50.150 (GENE3D); IPR013216 (PFAM); PTHR47291 (PANTHER); PTHR47291:SF1 (PANTHER); TRANSMEMBRANE (PHOBIUS); NON_CYTOPLASMIC_DOMAIN (PHOBIUS); CYTOPLASMIC_DOMAIN (PHOBIUS); IPR029063 (SUPERFAMILY); TMhelix (TMHMM)	F:GO:0008168	F:methyltransferase activity
Suziblue	[INTERPRO, BLASTED, MAPPED, ANNOTATED]	PB.428	Elongation factor 1-alpha	1775	20	0	98.89	4	F:GO:0003746; F:GO:0003924; F:GO:0005525; P:GO:0006414	F:translation elongation factor activity; F:GTPase activity; F:GTP binding; P:translational elongation	EC:3.6.1.15	Nucleoside-triphosphate phosphatase	IPR000795 (PRINTS); G3DSA:2.40.30.10 (GENE3D); G3DSA:2.40.30.10 (GENE3D); G3DSA:3.40.50.300 (GENE3D); IPR000795 (PFAM); IPR004161 (PFAM); IPR004539 (TIGRFAM); IPR004160 (PFAM); PTHR23115 (PANTHER); PTHR23115:SF257 (PANTHER); IPR031157 (PROSITE_PATTERNS); IPR000795 (PROSITE_PROFILES); IPR004539 (HAMAP); cd03693 (CDD); cd01883 (CDD); cd03705 (CDD); IPR027417 (SUPERFAMILY); IPR009001 (SUPERFAMILY); …	F:GO:0003746; F:GO:0003924; F:GO:0005525; P:GO:0006414	F:translation elongation factor activity; F:GTPase activity; F:GTP binding; P:translational elongation
Suziblue	[INTERPRO, BLASTED, MAPPED, ANNOTATED]	PB.429	exonuclease V, chloroplastic	1641	20	6.17e-110	83.09	9	F:GO:0004017; F:GO:0005524; C:GO:0005634; P:GO:0016310; F:GO:0016887; P:GO:0036297; F:GO:0045145; P:GO:0046940; P:GO:0090305	F:adenylate kinase activity; F:ATP binding; C:nucleus; P:phosphorylation; F:ATPase activity; P:interstrand cross-link repair; F:single-stranded DNA 5'-3' exodeoxyribonuclease activity; P:nucleoside monophosphate phosphorylation; P:nucleic acid phosphodiester bond hydrolysis	EC:2.7.4.4; EC:2.7.4.3; EC:3.6.1.3; EC:3.1.11; EC:3.1.15; EC:3.6.1.15	Nucleoside-phosphate kinase; Adenylate kinase; Adenosinetriphosphatase; Acting on ester bonds; Acting on ester bonds; Nucleoside-triphosphate phosphatase	mobidb-lite (MOBIDB_LITE); mobidb-lite (MOBIDB_LITE); mobidb-lite (MOBIDB_LITE)	no GO terms	no GO terms
Suziblue	[INTERPRO, BLASTED, MAPPED, ANNOTATED]	PB.430	glucan endo-1,3-beta-glucosidase-like	1359	20	6.69e-157	79.48	3	F:GO:0004553; P:GO:0005975; C:GO:0046658	F:hydrolase activity, hydrolyzing O-glycosyl compounds; P:carbohydrate metabolic process; C:anchored component of plasma membrane			G3DSA:3.20.20.80 (GENE3D); IPR000490 (PFAM); PTHR32227 (PANTHER); PTHR32227:SF292 (PANTHER); IPR000490 (PROSITE_PATTERNS); SIGNAL_PEPTIDE_N_REGION (PHOBIUS); SIGNAL_PEPTIDE (PHOBIUS); SIGNAL_PEPTIDE_C_REGION (PHOBIUS); SIGNAL_PEPTIDE_H_REGION (PHOBIUS); NON_CYTOPLASMIC_DOMAIN (PHOBIUS); SignalP-noTM (SIGNALP_EUK); IPR017853 (SUPERFAMILY); TMhelix (TMHMM)	F:GO:0004553; P:GO:0005975	F:hydrolase activity, hydrolyzing O-glycosyl compounds; P:carbohydrate metabolic process
Suziblue	[INTERPRO, BLASTED, MAPPED, ANNOTATED]	PB.431	arogenate dehydratase/prephenate dehydratase 2, chloroplastic	1685	20	0	93.37	5	F:GO:0004106; F:GO:0004664; P:GO:0009094; C:GO:0009570; F:GO:0047769	F:chorismate mutase activity; F:prephenate dehydratase activity; P:L-phenylalanine biosynthetic process; C:chloroplast stroma; F:arogenate dehydratase activity	EC:4.2.1.51; EC:4.2.1.91; EC:5.4.99.5	Prephenate dehydratase; Arogenate dehydratase; Chorismate mutase	IPR001086 (PFAM); G3DSA:3.40.190.10 (GENE3D); mobidb-lite (MOBIDB_LITE); PTHR21022 (PANTHER); PTHR21022:SF20 (PANTHER); IPR001086 (PROSITE_PROFILES); SSF53850 (SUPERFAMILY)	F:GO:0004664; P:GO:0009094	F:prephenate dehydratase activity; P:L-phenylalanine biosynthetic process
Suziblue	[INTERPRO, NO-BLAST]	PB.432	---NA---	885									mobidb-lite (MOBIDB_LITE); mobidb-lite (MOBIDB_LITE)	no GO terms	no GO terms
Suziblue	[INTERPRO, BLASTED, MAPPED, ANNOTATED]	PB.433	dystrophia myotonica WD repeat-containing protein-like isoform X1	2237	20	0	88.31	5	P:GO:0006744; C:GO:0016021; C:GO:0031314; P:GO:0032259; F:GO:0043333	P:ubiquinone biosynthetic process; C:integral component of membrane; C:extrinsic component of mitochondrial inner membrane; P:methylation; F:2-octaprenyl-6-methoxy-1,4-benzoquinone methylase activity	EC:2.1.1.201	2-methoxy-6-polyprenyl-1,4-benzoquinol methylase	IPR001680 (SMART); IPR001680 (PFAM); mobidb-lite (MOBIDB_LITE); mobidb-lite (MOBIDB_LITE); mobidb-lite (MOBIDB_LITE); PTHR14107 (PANTHER); PTHR14107:SF21 (PANTHER); IPR001680 (PROSITE_PROFILES); IPR017986 (PROSITE_PROFILES); IPR001680 (PROSITE_PROFILES); IPR036322 (SUPERFAMILY)	F:GO:0005515	F:protein binding
Suziblue	[INTERPRO, BLASTED, MAPPED, ANNOTATED]	PB.434	L-ascorbate peroxidase 1, cytosolic	1208	20	8.5e-108	95.77	8	P:GO:0000302; C:GO:0009507; F:GO:0016688; F:GO:0020037; P:GO:0034599; P:GO:0042744; P:GO:0055114; P:GO:0098869	P:response to reactive oxygen species; C:chloroplast; F:L-ascorbate peroxidase activity; F:heme binding; P:cellular response to oxidative stress; P:hydrogen peroxide catabolic process; P:oxidation-reduction process; P:cellular oxidant detoxification	EC:1.11.1.7; EC:1.11.1.11	Peroxidase; L-ascorbate peroxidase	no IPS match	no IPS match	no IPS match
Suziblue	[INTERPRO, BLASTED, MAPPED, ANNOTATED]	PB.435	DDB1- and CUL4-associated factor 8-like	1828	20	0	87.05	5	C:GO:0000159; C:GO:0005737; F:GO:0019888; P:GO:0043666; C:GO:0080008	C:protein phosphatase type 2A complex; C:cytoplasm; F:protein phosphatase regulator activity; P:regulation of phosphoprotein phosphatase activity; C:Cul4-RING E3 ubiquitin ligase complex			IPR001680 (SMART); IPR001680 (PFAM); IPR015943 (G3DSA:2.130.10.GENE3D); mobidb-lite (MOBIDB_LITE); mobidb-lite (MOBIDB_LITE); PTHR15574:SF32 (PANTHER); PTHR15574 (PANTHER); IPR017986 (PROSITE_PROFILES); IPR036322 (SUPERFAMILY)	F:GO:0005515	F:protein binding
Suziblue	[INTERPRO, BLASTED, MAPPED, ANNOTATED]	PB.436	protein SUPPRESSOR OF K(+) TRANSPORT GROWTH DEFECT 1	1851	20	0	93.67	4	F:GO:0005524; C:GO:0005634; P:GO:0007033; F:GO:0016887	F:ATP binding; C:nucleus; P:vacuole organization; F:ATPase activity	EC:3.6.1.3; EC:3.6.1.15	Adenosinetriphosphatase; Nucleoside-triphosphate phosphatase	IPR007330 (SMART); IPR003593 (SMART); IPR007330 (PFAM); G3DSA:3.40.50.300 (GENE3D); G3DSA:1.10.8.60 (GENE3D); IPR003959 (PFAM); G3DSA:1.20.58.280 (GENE3D); IPR015415 (PFAM); mobidb-lite (MOBIDB_LITE); PTHR23074 (PANTHER); PTHR23074:SF142 (PANTHER); IPR003960 (PROSITE_PATTERNS); cd02678 (CDD); cd00009 (CDD); IPR036181 (SUPERFAMILY); IPR027417 (SUPERFAMILY)	F:GO:0005524	F:ATP binding
Suziblue	[INTERPRO, BLASTED, MAPPED, ANNOTATED]	PB.437	hypothetical protein C3L33_04726, partial	675	20	1.75e-57	79.19	3	C:GO:0016021; C:GO:0031966; C:GO:0045271	C:integral component of membrane; C:mitochondrial membrane; C:respiratory chain complex I			mobidb-lite (MOBIDB_LITE); mobidb-lite (MOBIDB_LITE); PTHR33878:SF1 (PANTHER); PTHR33878 (PANTHER); TRANSMEMBRANE (PHOBIUS); CYTOPLASMIC_DOMAIN (PHOBIUS); NON_CYTOPLASMIC_DOMAIN (PHOBIUS); TMhelix (TMHMM)	no GO terms	no GO terms
Suziblue	[INTERPRO, BLASTED, MAPPED, ANNOTATED]	PB.438	nicalin-1 isoform X2	2152	20	0	93.55	9	C:GO:0005739; C:GO:0005774; C:GO:0005783; C:GO:0005789; C:GO:0005794; C:GO:0005886; C:GO:0009506; P:GO:0009966; C:GO:0016021	C:mitochondrion; C:vacuolar membrane; C:endoplasmic reticulum; C:endoplasmic reticulum membrane; C:Golgi apparatus; C:plasma membrane; C:plasmodesma; P:regulation of signal transduction; C:integral component of membrane			PF05450 (PFAM); G3DSA:3.40.630.10 (GENE3D); PTHR31826:SF5 (PANTHER); IPR016574 (PANTHER); SIGNAL_PEPTIDE_H_REGION (PHOBIUS); SIGNAL_PEPTIDE (PHOBIUS); NON_CYTOPLASMIC_DOMAIN (PHOBIUS); SIGNAL_PEPTIDE_N_REGION (PHOBIUS); SIGNAL_PEPTIDE_C_REGION (PHOBIUS); cd03882 (CDD); SignalP-noTM (SIGNALP_EUK); SignalP-TM (SIGNALP_GRAM_POSITIVE); SignalP-noTM (SIGNALP_GRAM_NEGATIVE); SSF53187 (SUPERFAMILY)	P:GO:0009966; C:GO:0016020	P:regulation of signal transduction; C:membrane
Suziblue	[INTERPRO, BLASTED, MAPPED, ANNOTATED]	PB.439	E3 ubiquitin-protein ligase RHF2A	1830	20	0	75.88	3	F:GO:0004842; P:GO:0044267; P:GO:0048229	F:ubiquitin-protein transferase activity; P:cellular protein metabolic process; P:gametophyte development			IPR001841 (SMART); IPR013083 (G3DSA:3.30.40.GENE3D); IPR001841 (PFAM); mobidb-lite (MOBIDB_LITE); mobidb-lite (MOBIDB_LITE); mobidb-lite (MOBIDB_LITE); mobidb-lite (MOBIDB_LITE); PTHR46463:SF27 (PANTHER); PTHR46463 (PANTHER); SIGNAL_PEPTIDE_N_REGION (PHOBIUS); NON_CYTOPLASMIC_DOMAIN (PHOBIUS); SIGNAL_PEPTIDE_C_REGION (PHOBIUS); SIGNAL_PEPTIDE_H_REGION (PHOBIUS); SIGNAL_PEPTIDE (PHOBIUS); IPR00184…	no GO terms	no GO terms
Suziblue	[INTERPRO, BLASTED]	PB.440	putative outer envelope protein 61, chloroplastic-like isoform 1	1635	20	2.64e-19	57.82						CYTOPLASMIC_DOMAIN (PHOBIUS); NON_CYTOPLASMIC_DOMAIN (PHOBIUS); TRANSMEMBRANE (PHOBIUS); TMhelix (TMHMM)	no GO terms	no GO terms
Suziblue	[INTERPRO, BLASTED, MAPPED, ANNOTATED]	PB.441	ubiquitin carboxyl-terminal hydrolase 12 isoform X1	3966	20	0	97.43	6	F:GO:0004197; F:GO:0004843; C:GO:0005829; P:GO:0006511; P:GO:0016579; P:GO:0031647	F:cysteine-type endopeptidase activity; F:thiol-dependent ubiquitin-specific protease activity; C:cytosol; P:ubiquitin-dependent protein catabolic process; P:protein deubiquitination; P:regulation of protein stability	EC:3.4.22; EC:3.4.19.12	Acting on peptide bonds (peptidases); Ubiquitinyl hydrolase 1	Coil (COILS); G3DSA:3.10.20.90 (GENE3D); G3DSA:3.90.70.10 (GENE3D); IPR001394 (PFAM); PTHR24006 (PANTHER); PTHR24006:SF751 (PANTHER); IPR018126 (PROSITE_PATTERNS); IPR018200 (PROSITE_PATTERNS); IPR028889 (PROSITE_PROFILES); cd02659 (CDD); IPR038765 (SUPERFAMILY)	F:GO:0003690; P:GO:0006265; P:GO:0006511; P:GO:0016579; F:GO:0036459	F:double-stranded DNA binding; P:DNA topological change; P:ubiquitin-dependent protein catabolic process; P:protein deubiquitination; F:thiol-dependent ubiquitinyl hydrolase activity
Suziblue	[INTERPRO, BLASTED, MAPPED, ANNOTATED]	PB.442	UDP-galactose/UDP-glucose transporter 5-like	1486	20	0	90.95	5	P:GO:0008643; C:GO:0030173; C:GO:0030176; F:GO:0046964; P:GO:1902559	P:carbohydrate transport; C:integral component of Golgi membrane; C:integral component of endoplasmic reticulum membrane; F:3'-phosphoadenosine 5'-phosphosulfate transmembrane transporter activity; P:3'-phospho-5'-adenylyl sulfate transmembrane transport			IPR013657 (PFAM); mobidb-lite (MOBIDB_LITE); PTHR10778:SF39 (PANTHER); PTHR10778 (PANTHER); NON_CYTOPLASMIC_DOMAIN (PHOBIUS); CYTOPLASMIC_DOMAIN (PHOBIUS); TRANSMEMBRANE (PHOBIUS); NON_CYTOPLASMIC_DOMAIN (PHOBIUS); NON_CYTOPLASMIC_DOMAIN (PHOBIUS); CYTOPLASMIC_DOMAIN (PHOBIUS); TRANSMEMBRANE (PHOBIUS); TRANSMEMBRANE (PHOBIUS); CYTOPLASMIC_DOMAIN (PHOBIUS); TRANSMEMBRANE (PHOBIUS); NON_CYTOPLASMIC…	P:GO:0055085	P:transmembrane transport
Suziblue	[INTERPRO, BLASTED, MAPPED, ANNOTATED]	PB.443	ferredoxin, root R-B1-like	792	20	4.93e-54	89.17	6	C:GO:0005840; F:GO:0009055; C:GO:0009507; P:GO:0022900; F:GO:0046872; F:GO:0051537	C:ribosome; F:electron transfer activity; C:chloroplast; P:electron transport chain; F:metal ion binding; F:2 iron, 2 sulfur cluster binding			no IPS match	no IPS match	no IPS match
Suziblue	[INTERPRO, BLASTED, MAPPED, ANNOTATED]	PB.444	probable histone H2B.3	748	20	1.16e-58	100	5	C:GO:0000786; F:GO:0003677; C:GO:0005634; P:GO:0006334; F:GO:0046982	C:nucleosome; F:DNA binding; C:nucleus; P:nucleosome assembly; F:protein heterodimerization activity			IPR000558 (PRINTS); IPR000558 (SMART); IPR009072 (G3DSA:1.10.20.GENE3D); IPR007125 (PFAM); mobidb-lite (MOBIDB_LITE); mobidb-lite (MOBIDB_LITE); PTHR23428:SF235 (PANTHER); IPR000558 (PANTHER); IPR000558 (PROSITE_PATTERNS); IPR009072 (SUPERFAMILY)	C:GO:0000786; F:GO:0003677; F:GO:0046982	C:nucleosome; F:DNA binding; F:protein heterodimerization activity
Suziblue	[INTERPRO, BLASTED, MAPPED, ANNOTATED]	PB.445	ras-related protein RABE1c	1120	20	7.11e-124	98.39	9	F:GO:0003924; F:GO:0005525; C:GO:0005886; P:GO:0006886; P:GO:0006904; P:GO:0009306; C:GO:0012505; P:GO:0017157; P:GO:0032482	F:GTPase activity; F:GTP binding; C:plasma membrane; P:intracellular protein transport; P:vesicle docking involved in exocytosis; P:protein secretion; C:endomembrane system; P:regulation of exocytosis; P:Rab protein signal transduction	EC:3.6.1.15	Nucleoside-triphosphate phosphatase	PR00449 (PRINTS); SM00173 (SMART); SM00175 (SMART); SM00174 (SMART); SM00177 (SMART); SM00176 (SMART); IPR001806 (PFAM); G3DSA:3.40.50.300 (GENE3D); IPR005225 (TIGRFAM); PTHR24073 (PANTHER); PTHR24073:SF626 (PANTHER); PS51419 (PROSITE_PROFILES); cd01867 (CDD); IPR027417 (SUPERFAMILY)	F:GO:0003924; F:GO:0005525	F:GTPase activity; F:GTP binding
Suziblue	[INTERPRO, BLASTED, MAPPED, ANNOTATED]	PB.446	RNA-binding protein like	1794	20	0	76.67	7	F:GO:0000977; F:GO:0003682; C:GO:0005634; F:GO:0008168; P:GO:0032259; F:GO:0042393; P:GO:0045944	F:RNA polymerase II transcription regulatory region sequence-specific DNA binding; F:chromatin binding; C:nucleus; F:methyltransferase activity; P:methylation; F:histone binding; P:positive regulation of transcription by RNA polymerase II			IPR032308 (PFAM); mobidb-lite (MOBIDB_LITE); mobidb-lite (MOBIDB_LITE); mobidb-lite (MOBIDB_LITE); PTHR47025:SF10 (PANTHER); PTHR47025 (PANTHER)	no GO terms	no GO terms
Suziblue	[INTERPRO, NO-BLAST]	PB.447	---NA---	1290									SIGNAL_PEPTIDE_N_REGION (PHOBIUS); SIGNAL_PEPTIDE_C_REGION (PHOBIUS); NON_CYTOPLASMIC_DOMAIN (PHOBIUS); TRANSMEMBRANE (PHOBIUS); TRANSMEMBRANE (PHOBIUS); CYTOPLASMIC_DOMAIN (PHOBIUS); CYTOPLASMIC_DOMAIN (PHOBIUS); NON_CYTOPLASMIC_DOMAIN (PHOBIUS); TRANSMEMBRANE (PHOBIUS); SIGNAL_PEPTIDE_H_REGION (PHOBIUS); SIGNAL_PEPTIDE (PHOBIUS); SignalP-noTM (SIGNALP_EUK); SignalP-TM (SIGNALP_GRAM_POSITIVE); T…	no GO terms	no GO terms
Suziblue	[INTERPRO, NO-BLAST]	PB.448	---NA---	771									CYTOPLASMIC_DOMAIN (PHOBIUS); NON_CYTOPLASMIC_DOMAIN (PHOBIUS); TRANSMEMBRANE (PHOBIUS); TMhelix (TMHMM)	no GO terms	no GO terms
Suziblue	[INTERPRO, BLASTED, MAPPED, ANNOTATED]	PB.449	cytosolic class I small heat shock protein type 2	835	20	1.7e-54	95.95	8	C:GO:0005737; P:GO:0006457; P:GO:0009408; P:GO:0009651; P:GO:0042542; F:GO:0043621; F:GO:0051082; P:GO:0051259	C:cytoplasm; P:protein folding; P:response to heat; P:response to salt stress; P:response to hydrogen peroxide; F:protein self-association; F:unfolded protein binding; P:protein complex oligomerization			NON_CYTOPLASMIC_DOMAIN (PHOBIUS); TRANSMEMBRANE (PHOBIUS); NON_CYTOPLASMIC_DOMAIN (PHOBIUS); TRANSMEMBRANE (PHOBIUS); CYTOPLASMIC_DOMAIN (PHOBIUS)	no GO terms	no GO terms
Suziblue	[INTERPRO, BLASTED, MAPPED, ANNOTATED]	PB.450	transcription initiation factor IIA large subunit-like	1806	20	0	82.43	4	F:GO:0003743; C:GO:0005672; P:GO:0006367; P:GO:0006413	F:translation initiation factor activity; C:transcription factor TFIIA complex; P:transcription initiation from RNA polymerase II promoter; P:translational initiation			IPR004855 (SMART); G3DSA:1.10.287.100 (GENE3D); IPR009088 (G3DSA:2.30.18.GENE3D); IPR004855 (PFAM); mobidb-lite (MOBIDB_LITE); mobidb-lite (MOBIDB_LITE); mobidb-lite (MOBIDB_LITE); mobidb-lite (MOBIDB_LITE); PTHR12694:SF8 (PANTHER); IPR004855 (PANTHER); cd07976 (CDD); cd07976 (CDD); SSF47396 (SUPERFAMILY); IPR009088 (SUPERFAMILY)	C:GO:0005672; P:GO:0006367	C:transcription factor TFIIA complex; P:transcription initiation from RNA polymerase II promoter
Suziblue	[INTERPRO, BLASTED, MAPPED, ANNOTATED]	PB.451	mitochondrial uncoupling protein 1-like	1447	20	1.21e-177	89.57	5	C:GO:0016021; F:GO:0017077; C:GO:0031966; P:GO:1902600; P:GO:1990542	C:integral component of membrane; F:oxidative phosphorylation uncoupler activity; C:mitochondrial membrane; P:proton transmembrane transport; P:mitochondrial transmembrane transport			IPR002030 (PRINTS); IPR023395 (G3DSA:1.50.40.GENE3D); IPR018108 (PFAM); PTHR45618:SF28 (PANTHER); PTHR45618 (PANTHER); NON_CYTOPLASMIC_DOMAIN (PHOBIUS); SIGNAL_PEPTIDE_H_REGION (PHOBIUS); SIGNAL_PEPTIDE (PHOBIUS); SIGNAL_PEPTIDE_N_REGION (PHOBIUS); SIGNAL_PEPTIDE_C_REGION (PHOBIUS); IPR018108 (PROSITE_PROFILES); IPR018108 (PROSITE_PROFILES); PS51257 (PROSITE_PROFILES); IPR018108 (PROSITE_PROFILES…	P:GO:0006839; C:GO:0031966	P:mitochondrial transport; C:mitochondrial membrane
Suziblue	[INTERPRO, BLASTED, MAPPED, ANNOTATED]	PB.452	calmodulin-binding receptor-like cytoplasmic kinase 2	1647	20	3.55e-148	86.27	11	F:GO:0004683; F:GO:0005516; F:GO:0005524; P:GO:0006468; P:GO:0009409; P:GO:0009651; P:GO:0009737; C:GO:0016021; F:GO:0022857; P:GO:0042542; P:GO:0055085	F:calmodulin-dependent protein kinase activity; F:calmodulin binding; F:ATP binding; P:protein phosphorylation; P:response to cold; P:response to salt stress; P:response to abscisic acid; C:integral component of membrane; F:transmembrane transporter activity; P:response to hydrogen peroxide; P:transmembrane transport	EC:2.7.11.17	Calcium/calmodulin-dependent protein kinase	IPR000719 (SMART); G3DSA:3.30.200.20 (GENE3D); IPR001245 (PFAM); PIRSF000654 (PIRSF); G3DSA:1.10.510.10 (GENE3D); PTHR45974 (PANTHER); PTHR45974:SF26 (PANTHER); IPR008271 (PROSITE_PATTERNS); IPR000719 (PROSITE_PROFILES); IPR011009 (SUPERFAMILY)	F:GO:0004672; F:GO:0005524; P:GO:0006468	F:protein kinase activity; F:ATP binding; P:protein phosphorylation
Suziblue	[INTERPRO, BLASTED, MAPPED, ANNOTATED]	PB.453	ABC transporter B family member 25, mitochondrial	2558	20	0	86	5	F:GO:0005524; C:GO:0016021; F:GO:0016887; F:GO:0042626; P:GO:0055085	F:ATP binding; C:integral component of membrane; F:ATPase activity; F:ATPase-coupled transmembrane transporter activity; P:transmembrane transport	EC:3.6.1.3; EC:3.6.1.15	Adenosinetriphosphatase; Nucleoside-triphosphate phosphatase	IPR003593 (SMART); IPR003439 (PFAM); IPR011527 (PFAM); IPR036640 (G3DSA:1.20.1560.GENE3D); G3DSA:3.40.50.300 (GENE3D); mobidb-lite (MOBIDB_LITE); IPR039421 (PANTHER); PTHR24221:SF187 (PANTHER); IPR017871 (PROSITE_PATTERNS); NON_CYTOPLASMIC_DOMAIN (PHOBIUS); CYTOPLASMIC_DOMAIN (PHOBIUS); TRANSMEMBRANE (PHOBIUS); NON_CYTOPLASMIC_DOMAIN (PHOBIUS); TRANSMEMBRANE (PHOBIUS); TRANSMEMBRANE (PHOBIUS); CY…	F:GO:0005524; C:GO:0016021; F:GO:0016887; F:GO:0042626; P:GO:0055085	F:ATP binding; C:integral component of membrane; F:ATPase activity; F:ATPase-coupled transmembrane transporter activity; P:transmembrane transport
Suziblue	[INTERPRO, BLASTED, MAPPED, ANNOTATED]	PB.454	methylesterase 10	1366	20	2.51e-143	80.24	6	P:GO:0009694; P:GO:0009696; C:GO:0016021; F:GO:0080030; F:GO:0080031; F:GO:0080032	P:jasmonic acid metabolic process; P:salicylic acid metabolic process; C:integral component of membrane; F:methyl indole-3-acetate esterase activity; F:methyl salicylate esterase activity; F:methyl jasmonate esterase activity	EC:3.1.1.1	Carboxylesterase	IPR029058 (G3DSA:3.40.50.GENE3D); IPR000073 (PFAM); PTHR10992 (PANTHER); PTHR10992:SF943 (PANTHER); IPR029058 (SUPERFAMILY)	no GO terms	no GO terms
Suziblue	[INTERPRO, BLASTED, MAPPED, ANNOTATED]	PB.455	cytochrome P450 714C2-like	1886	20	0	87.15	6	F:GO:0004497; F:GO:0005506; C:GO:0016021; F:GO:0016705; F:GO:0020037; P:GO:0055114	F:monooxygenase activity; F:iron ion binding; C:integral component of membrane; F:oxidoreductase activity, acting on paired donors, with incorporation or reduction of molecular oxygen; F:heme binding; P:oxidation-reduction process			IPR002401 (PRINTS); IPR001128 (PRINTS); IPR001128 (PFAM); IPR036396 (G3DSA:1.10.630.GENE3D); PTHR24282 (PANTHER); PTHR24282:SF165 (PANTHER); IPR017972 (PROSITE_PATTERNS); CYTOPLASMIC_DOMAIN (PHOBIUS); NON_CYTOPLASMIC_DOMAIN (PHOBIUS); TRANSMEMBRANE (PHOBIUS); IPR036396 (SUPERFAMILY); TMhelix (TMHMM)	F:GO:0005506; F:GO:0016705; F:GO:0020037; P:GO:0055114	F:iron ion binding; F:oxidoreductase activity, acting on paired donors, with incorporation or reduction of molecular oxygen; F:heme binding; P:oxidation-reduction process
Suziblue	[INTERPRO, BLASTED, MAPPED, ANNOTATED]	PB.456	peroxisomal membrane protein 13-like	1324	20	3.2e-55	89.35	4	C:GO:0005778; P:GO:0006635; C:GO:0016021; P:GO:0016560	C:peroxisomal membrane; P:fatty acid beta-oxidation; C:integral component of membrane; P:protein import into peroxisome matrix, docking			mobidb-lite (MOBIDB_LITE); mobidb-lite (MOBIDB_LITE); mobidb-lite (MOBIDB_LITE); IPR035463 (PANTHER); PTHR19332:SF6 (PANTHER)	C:GO:0005777; C:GO:0016021; P:GO:0016560	C:peroxisome; C:integral component of membrane; P:protein import into peroxisome matrix, docking
Suziblue	[INTERPRO, BLASTED, MAPPED, ANNOTATED]	PB.457	sister chromatid cohesion protein SCC4-like	2772	20	0	90.44	4	C:GO:0000785; F:GO:0003690; C:GO:0032116; P:GO:0034088	C:chromatin; F:double-stranded DNA binding; C:SMC loading complex; P:maintenance of mitotic sister chromatid cohesion			IPR011990 (G3DSA:1.25.40.GENE3D); IPR019440 (PFAM); IPR019440 (PANTHER); IPR011990 (SUPERFAMILY)	F:GO:0005515; P:GO:0007064	F:protein binding; P:mitotic sister chromatid cohesion
Suziblue	[INTERPRO, BLASTED, MAPPED, ANNOTATED]	PB.458	acyl-coenzyme A thioesterase 9, mitochondrial	1680	20	0	89.86	4	C:GO:0005777; P:GO:0006637; F:GO:0016853; F:GO:0047617	C:peroxisome; P:acyl-CoA metabolic process; F:isomerase activity; F:acyl-CoA hydrolase activity	EC:3.1.2.20	Acyl-CoA hydrolase	G3DSA:3.10.129.10 (GENE3D); PTHR12655:SF3 (PANTHER); PTHR12655 (PANTHER); IPR033120 (PROSITE_PROFILES); IPR033120 (PROSITE_PROFILES); cd03442 (CDD); cd03442 (CDD); IPR029069 (SUPERFAMILY); IPR029069 (SUPERFAMILY)	no GO terms	no GO terms
Suziblue	[INTERPRO, BLASTED, MAPPED, ANNOTATED]	PB.459	probably inactive leucine-rich repeat receptor-like protein kinase At5g48380	2242	20	0	88.6	4	F:GO:0004672; F:GO:0005524; P:GO:0006468; C:GO:0016021	F:protein kinase activity; F:ATP binding; P:protein phosphorylation; C:integral component of membrane			IPR032675 (G3DSA:3.80.10.GENE3D); G3DSA:3.30.200.20 (GENE3D); G3DSA:1.10.510.10 (GENE3D); IPR001245 (PFAM); PTHR45974 (PANTHER); PTHR45974:SF30 (PANTHER); SIGNAL_PEPTIDE_C_REGION (PHOBIUS); SIGNAL_PEPTIDE (PHOBIUS); TRANSMEMBRANE (PHOBIUS); NON_CYTOPLASMIC_DOMAIN (PHOBIUS); CYTOPLASMIC_DOMAIN (PHOBIUS); SIGNAL_PEPTIDE_H_REGION (PHOBIUS); SIGNAL_PEPTIDE_N_REGION (PHOBIUS); IPR000719 (PROSITE_PROFI…	F:GO:0004672; F:GO:0005524; P:GO:0006468	F:protein kinase activity; F:ATP binding; P:protein phosphorylation
Suziblue	[INTERPRO, BLASTED, MAPPED, ANNOTATED]	PB.460	Guanosine nucleotide diphosphate dissociation inhibitor like	1644	20	0	96.24	7	F:GO:0005093; C:GO:0005737; P:GO:0007264; P:GO:0015031; P:GO:0016192; F:GO:0017137; P:GO:0050790	F:Rab GDP-dissociation inhibitor activity; C:cytoplasm; P:small GTPase mediated signal transduction; P:protein transport; P:vesicle-mediated transport; F:Rab GTPase binding; P:regulation of catalytic activity			IPR000806 (PRINTS); G3DSA:3.30.519.10 (GENE3D); IPR018203 (PFAM); IPR036188 (G3DSA:3.50.50.GENE3D); IPR018203 (PANTHER); PTHR11787:SF19 (PANTHER); SSF54373 (SUPERFAMILY); IPR036188 (SUPERFAMILY)	F:GO:0005092; F:GO:0005093; P:GO:0007264; P:GO:0015031	F:GDP-dissociation inhibitor activity; F:Rab GDP-dissociation inhibitor activity; P:small GTPase mediated signal transduction; P:protein transport
Suziblue	[INTERPRO, BLASTED, MAPPED, ANNOTATED]	PB.461	serine/threonine-protein kinase OXI1-like	1534	20	1.57e-135	68.88	6	F:GO:0000166; F:GO:0004674; C:GO:0005634; C:GO:0005737; C:GO:0005886; P:GO:0006468	F:nucleotide binding; F:protein serine/threonine kinase activity; C:nucleus; C:cytoplasm; C:plasma membrane; P:protein phosphorylation			IPR000719 (SMART); G3DSA:1.10.510.10 (GENE3D); IPR000719 (PFAM); PTHR45637 (PANTHER); PTHR45637:SF8 (PANTHER); IPR000719 (PROSITE_PROFILES); IPR011009 (SUPERFAMILY)	F:GO:0004672; F:GO:0005524; P:GO:0006468	F:protein kinase activity; F:ATP binding; P:protein phosphorylation
Suziblue	[INTERPRO, BLASTED, MAPPED, ANNOTATED]	PB.462	peptidyl-prolyl cis-trans isomerase FKBP62	2204	20	0	93.42	13	P:GO:0000413; F:GO:0003755; C:GO:0005634; C:GO:0005829; P:GO:0006970; P:GO:0009408; P:GO:0009611; P:GO:0009845; F:GO:0032266; P:GO:0046686; P:GO:0061077; C:GO:0071944; F:GO:0080025	P:protein peptidyl-prolyl isomerization; F:peptidyl-prolyl cis-trans isomerase activity; C:nucleus; C:cytosol; P:response to osmotic stress; P:response to heat; P:response to wounding; P:seed germination; F:phosphatidylinositol-3-phosphate binding; P:response to cadmium ion; P:chaperone-mediated protein folding; C:cell periphery; F:phosphatidylinositol-3,5-bisphosphate binding	EC:5.2.1.8	Peptidylprolyl isomerase	Coil (COILS); IPR019734 (SMART); G3DSA:3.10.50.40 (GENE3D); IPR001440 (PFAM); IPR001179 (PFAM); IPR011990 (G3DSA:1.25.40.GENE3D); G3DSA:3.10.50.40 (GENE3D); G3DSA:3.30.1670.20 (GENE3D); mobidb-lite (MOBIDB_LITE); mobidb-lite (MOBIDB_LITE); PTHR10516 (PANTHER); PTHR10516:SF415 (PANTHER); IPR013026 (PROSITE_PROFILES); IPR019734 (PROSITE_PROFILES); IPR001179 (PROSITE_PROFILES); IPR013026 (PROSITE_PR…	F:GO:0003755; F:GO:0005515	F:peptidyl-prolyl cis-trans isomerase activity; F:protein binding
Suziblue	[INTERPRO, BLASTED, MAPPED, ANNOTATED]	PB.463	dnaJ protein ERDJ2A-like	2698	20	0	92.03	7	F:GO:0003723; P:GO:0006614; P:GO:0006620; F:GO:0008320; C:GO:0016021; C:GO:0031207; P:GO:0071806	F:RNA binding; P:SRP-dependent cotranslational protein targeting to membrane; P:posttranslational protein targeting to endoplasmic reticulum membrane; F:protein transmembrane transporter activity; C:integral component of membrane; C:Sec62/Sec63 complex; P:protein transmembrane transport			Coil (COILS); IPR001623 (PRINTS); IPR004179 (SMART); IPR001623 (SMART); IPR004179 (PFAM); IPR001623 (PFAM); G3DSA:1.10.3380.10 (GENE3D); IPR035892 (G3DSA:2.60.40.GENE3D); IPR036869 (G3DSA:1.10.287.GENE3D); mobidb-lite (MOBIDB_LITE); mobidb-lite (MOBIDB_LITE); mobidb-lite (MOBIDB_LITE); PTHR24075 (PANTHER); PTHR24075:SF11 (PANTHER); TRANSMEMBRANE (PHOBIUS); TRANSMEMBRANE (PHOBIUS); CYTOPLASMIC_DOM…	no GO terms	no GO terms
Suziblue	[INTERPRO, BLASTED, MAPPED]	PB.464	NEDD8-specific protease 1	1046	20	1.69e-95	64.62	3	P:GO:0006508; F:GO:0008233; F:GO:0008234	P:proteolysis; F:peptidase activity; F:cysteine-type peptidase activity			IPR003653 (PFAM); G3DSA:3.40.395.10 (GENE3D); mobidb-lite (MOBIDB_LITE); PTHR46468 (PANTHER); PTHR46468:SF2 (PANTHER); IPR003653 (PROSITE_PROFILES); IPR038765 (SUPERFAMILY)	P:GO:0006508; F:GO:0008234	P:proteolysis; F:cysteine-type peptidase activity
Suziblue	[INTERPRO, BLASTED, MAPPED, ANNOTATED]	PB.465	alcohol dehydrogenase class-3	1433	20	0	97.59	6	F:GO:0004024; C:GO:0005829; P:GO:0006069; F:GO:0008270; P:GO:0046294; F:GO:0051903	F:alcohol dehydrogenase activity, zinc-dependent; C:cytosol; P:ethanol oxidation; F:zinc ion binding; P:formaldehyde catabolic process; F:S-(hydroxymethyl)glutathione dehydrogenase activity	EC:1.1.1.284; EC:1.1.1.1; EC:1.1.1.71	S-(hydroxymethyl)glutathione dehydrogenase; Alcohol dehydrogenase; Alcohol dehydrogenase (NAD(P)(+))	IPR013154 (PFAM); G3DSA:3.40.50.720 (GENE3D); G3DSA:3.90.180.10 (GENE3D); IPR013149 (PFAM); IPR014183 (TIGRFAM); PTHR43880:SF12 (PANTHER); PTHR43880 (PANTHER); IPR002328 (PROSITE_PATTERNS); IPR014183 (CDD); IPR011032 (SUPERFAMILY); IPR011032 (SUPERFAMILY); IPR036291 (SUPERFAMILY)	P:GO:0006069; F:GO:0008270; F:GO:0016491; F:GO:0051903; P:GO:0055114	P:ethanol oxidation; F:zinc ion binding; F:oxidoreductase activity; F:S-(hydroxymethyl)glutathione dehydrogenase activity; P:oxidation-reduction process
Suziblue	[INTERPRO, BLASTED, MAPPED, ANNOTATED]	PB.466	Zinc finger CCCH domain-containing protein	1912	20	1.6e-88	77.55	1	C:GO:0016021	C:integral component of membrane			mobidb-lite (MOBIDB_LITE)	no GO terms	no GO terms
Suziblue	[INTERPRO, BLASTED, MAPPED, ANNOTATED]	PB.467	tyrosine decarboxylase 1	1856	20	0	92.97	4	F:GO:0004837; P:GO:0006587; F:GO:0030170; F:GO:0036469	F:tyrosine decarboxylase activity; P:serotonin biosynthetic process from tryptophan; F:pyridoxal phosphate binding; F:L-tryptophan decarboxylase activity	EC:4.1.1.28; EC:4.1.1.105; EC:4.1.1.25	Aromatic-L-amino-acid decarboxylase; L-tryptophan decarboxylase; Tyrosine decarboxylase	IPR010977 (PRINTS); G3DSA:1.20.1340.10 (GENE3D); IPR015422 (G3DSA:3.90.1150.GENE3D); IPR002129 (PFAM); IPR015421 (G3DSA:3.40.640.GENE3D); PTHR11999:SF152 (PANTHER); PTHR11999 (PANTHER); IPR021115 (PROSITE_PATTERNS); cd06450 (CDD); IPR015424 (SUPERFAMILY)	F:GO:0003824; P:GO:0006520; F:GO:0016831; P:GO:0019752; F:GO:0030170	F:catalytic activity; P:cellular amino acid metabolic process; F:carboxy-lyase activity; P:carboxylic acid metabolic process; F:pyridoxal phosphate binding
Suziblue	[INTERPRO, BLASTED, MAPPED, ANNOTATED]	PB.468	60S ribosomal protein L14-1	706	20	5.63e-59	94.74	5	F:GO:0003723; F:GO:0003735; P:GO:0006412; C:GO:0022625; P:GO:0042273	F:RNA binding; F:structural constituent of ribosome; P:translation; C:cytosolic large ribosomal subunit; P:ribosomal large subunit biogenesis			IPR014722 (G3DSA:2.30.30.GENE3D); PTHR11127:SF6 (PANTHER); IPR039660 (PANTHER); IPR041985 (CDD); IPR008991 (SUPERFAMILY)	F:GO:0003723; F:GO:0003735	F:RNA binding; F:structural constituent of ribosome
Suziblue	[INTERPRO, BLASTED, MAPPED, ANNOTATED]	PB.469	dolichyl-diphosphooligosaccharide--protein glycosyltransferase subunit 2	2561	20	0	85.13	7	P:GO:0001522; P:GO:0006487; C:GO:0008250; C:GO:0016021; F:GO:0016757; F:GO:0030515; P:GO:0042254	P:pseudouridine synthesis; P:protein N-linked glycosylation; C:oligosaccharyltransferase complex; C:integral component of membrane; F:transferase activity, transferring glycosyl groups; F:snoRNA binding; P:ribosome biogenesis			IPR008814 (PFAM); PTHR12640:SF1 (PANTHER); IPR008814 (PANTHER); SIGNAL_PEPTIDE (PHOBIUS); SIGNAL_PEPTIDE_C_REGION (PHOBIUS); SIGNAL_PEPTIDE_N_REGION (PHOBIUS); SIGNAL_PEPTIDE_H_REGION (PHOBIUS); NON_CYTOPLASMIC_DOMAIN (PHOBIUS); SignalP-noTM (SIGNALP_GRAM_NEGATIVE); SignalP-noTM (SIGNALP_EUK)	P:GO:0006487; C:GO:0008250; C:GO:0016021	P:protein N-linked glycosylation; C:oligosaccharyltransferase complex; C:integral component of membrane
Suziblue	[INTERPRO, BLASTED, MAPPED, ANNOTATED]	PB.470	legumin B-like	1694	20	0	78.22	1	F:GO:0045735	F:nutrient reservoir activity			IPR006044 (PRINTS); IPR006045 (SMART); IPR014710 (G3DSA:2.60.120.GENE3D); IPR014710 (G3DSA:2.60.120.GENE3D); IPR006045 (PFAM); mobidb-lite (MOBIDB_LITE); mobidb-lite (MOBIDB_LITE); mobidb-lite (MOBIDB_LITE); mobidb-lite (MOBIDB_LITE); PTHR31189:SF35 (PANTHER); PTHR31189 (PANTHER); IPR022379 (PROSITE_PATTERNS); SIGNAL_PEPTIDE (PHOBIUS); NON_CYTOPLASMIC_DOMAIN (PHOBIUS); SIGNAL_PEPTIDE_C_REGION (PH…	F:GO:0045735	F:nutrient reservoir activity
Suziblue	[INTERPRO, BLASTED, MAPPED, ANNOTATED]	PB.471	legumin B-like	1637	20	0	78.85	1	F:GO:0045735	F:nutrient reservoir activity			IPR006044 (PRINTS); IPR006045 (SMART); IPR014710 (G3DSA:2.60.120.GENE3D); IPR006045 (PFAM); IPR014710 (G3DSA:2.60.120.GENE3D); mobidb-lite (MOBIDB_LITE); mobidb-lite (MOBIDB_LITE); mobidb-lite (MOBIDB_LITE); mobidb-lite (MOBIDB_LITE); PTHR31189 (PANTHER); PTHR31189:SF35 (PANTHER); IPR022379 (PROSITE_PATTERNS); SIGNAL_PEPTIDE_H_REGION (PHOBIUS); SIGNAL_PEPTIDE_N_REGION (PHOBIUS); SIGNAL_PEPTIDE_C_…	F:GO:0045735	F:nutrient reservoir activity
Suziblue	[INTERPRO, BLASTED, MAPPED, ANNOTATED]	PB.472	mitochondrial import inner membrane translocase subunit TIM44-2	1875	20	2.57e-143	73.04	3	C:GO:0005743; P:GO:0030150; F:GO:0051087	C:mitochondrial inner membrane; P:protein import into mitochondrial matrix; F:chaperone binding			Coil (COILS); Coil (COILS); mobidb-lite (MOBIDB_LITE); mobidb-lite (MOBIDB_LITE); mobidb-lite (MOBIDB_LITE); IPR039544 (PANTHER)	no GO terms	no GO terms
Suziblue	[INTERPRO, BLASTED, MAPPED, ANNOTATED]	PB.473	protein YIF1B-like	1040	20	2.45e-143	93.47	5	C:GO:0005789; C:GO:0005793; P:GO:0006888; C:GO:0030134; C:GO:0030173	C:endoplasmic reticulum membrane; C:endoplasmic reticulum-Golgi intermediate compartment; P:endoplasmic reticulum to Golgi vesicle-mediated transport; C:COPII-coated ER to Golgi transport vesicle; C:integral component of Golgi membrane			IPR005578 (PFAM); mobidb-lite (MOBIDB_LITE); PTHR14083:SF11 (PANTHER); IPR005578 (PANTHER); NON_CYTOPLASMIC_DOMAIN (PHOBIUS); TRANSMEMBRANE (PHOBIUS); CYTOPLASMIC_DOMAIN (PHOBIUS); TRANSMEMBRANE (PHOBIUS); NON_CYTOPLASMIC_DOMAIN (PHOBIUS); TRANSMEMBRANE (PHOBIUS); TRANSMEMBRANE (PHOBIUS); NON_CYTOPLASMIC_DOMAIN (PHOBIUS); CYTOPLASMIC_DOMAIN (PHOBIUS); CYTOPLASMIC_DOMAIN (PHOBIUS); TRANSMEMBRANE (…	C:GO:0005789; P:GO:0006888	C:endoplasmic reticulum membrane; P:endoplasmic reticulum to Golgi vesicle-mediated transport
Suziblue	[INTERPRO, BLASTED]	PB.474	F-box/kelch-repeat protein OR23	2037	20	3.05e-165	82.81						IPR015915 (G3DSA:2.120.10.GENE3D); PTHR47850 (PANTHER); IPR015915 (SUPERFAMILY)	F:GO:0005515	F:protein binding
Suziblue	[INTERPRO, BLASTED, MAPPED, ANNOTATED]	PB.475	rho GDP-dissociation inhibitor 1-like	1068	20	2.98e-120	86.09	6	F:GO:0005094; C:GO:0005829; P:GO:0007266; C:GO:0016020; F:GO:0048365; P:GO:0050790	F:Rho GDP-dissociation inhibitor activity; C:cytosol; P:Rho protein signal transduction; C:membrane; F:Rac GTPase binding; P:regulation of catalytic activity			IPR000406 (PRINTS); IPR000406 (PFAM); IPR024792 (G3DSA:2.70.50.GENE3D); mobidb-lite (MOBIDB_LITE); mobidb-lite (MOBIDB_LITE); PTHR10980:SF3 (PANTHER); IPR000406 (PANTHER); IPR014756 (SUPERFAMILY)	F:GO:0005094; C:GO:0005737	F:Rho GDP-dissociation inhibitor activity; C:cytoplasm
Suziblue	[INTERPRO, BLASTED, MAPPED, ANNOTATED]	PB.476	histone H1	1370	20	3.51e-34	91.01	10	C:GO:0000786; F:GO:0003690; C:GO:0005634; P:GO:0006334; P:GO:0016584; P:GO:0030261; F:GO:0031492; P:GO:0031936; C:GO:0042025; P:GO:0045910	C:nucleosome; F:double-stranded DNA binding; C:nucleus; P:nucleosome assembly; P:nucleosome positioning; P:chromosome condensation; F:nucleosomal DNA binding; P:negative regulation of chromatin silencing; C:host cell nucleus; P:negative regulation of DNA recombination			IPR005819 (PRINTS); IPR005818 (SMART); IPR036388 (G3DSA:1.10.10.GENE3D); IPR005818 (PFAM); mobidb-lite (MOBIDB_LITE); mobidb-lite (MOBIDB_LITE); PTHR11467:SF96 (PANTHER); PTHR11467 (PANTHER); SIGNAL_PEPTIDE_H_REGION (PHOBIUS); SIGNAL_PEPTIDE_C_REGION (PHOBIUS); NON_CYTOPLASMIC_DOMAIN (PHOBIUS); SIGNAL_PEPTIDE_N_REGION (PHOBIUS); SIGNAL_PEPTIDE (PHOBIUS); IPR005818 (PROSITE_PROFILES); IPR005818 (C…	C:GO:0000786; F:GO:0003677; P:GO:0006334; C:GO:0042025	C:nucleosome; F:DNA binding; P:nucleosome assembly; C:host cell nucleus
Suziblue	[INTERPRO, BLASTED, MAPPED, ANNOTATED]	PB.477	E3 ubiquitin protein ligase DRIP2-like isoform X1	1924	20	0	85.1	1	F:GO:0016874	F:ligase activity			IPR001841 (SMART); PF13923 (PFAM); IPR013083 (G3DSA:3.30.40.GENE3D); mobidb-lite (MOBIDB_LITE); mobidb-lite (MOBIDB_LITE); mobidb-lite (MOBIDB_LITE); mobidb-lite (MOBIDB_LITE); mobidb-lite (MOBIDB_LITE); mobidb-lite (MOBIDB_LITE); PTHR46293 (PANTHER); PTHR46293:SF1 (PANTHER); IPR017907 (PROSITE_PATTERNS); IPR001841 (PROSITE_PROFILES); cd17087 (CDD); SSF57850 (SUPERFAMILY)	no GO terms	no GO terms
Suziblue	[INTERPRO, BLASTED, MAPPED, ANNOTATED]	PB.478	putative transcription factor interactor and regulator CCHC(Zn) family	2723	20	0	92.92	1	F:GO:0008270	F:zinc ion binding			IPR006564 (SMART); IPR018289 (PFAM); IPR004332 (PFAM); IPR007527 (PFAM); mobidb-lite (MOBIDB_LITE); PTHR31973 (PANTHER); PTHR31973:SF120 (PANTHER); IPR007527 (PROSITE_PROFILES)	F:GO:0008270	F:zinc ion binding
Suziblue	[INTERPRO, BLASTED, MAPPED, ANNOTATED]	PB.479	magnesium transporter MRS2-I-like isoform X1	1724	20	0	86.01	3	F:GO:0015095; C:GO:0016021; P:GO:1903830	F:magnesium ion transmembrane transporter activity; C:integral component of membrane; P:magnesium ion transmembrane transport			Coil (COILS); G3DSA:2.40.128.330 (GENE3D); PF01544 (PFAM); mobidb-lite (MOBIDB_LITE); PTHR13890:SF30 (PANTHER); IPR039204 (PANTHER); TRANSMEMBRANE (PHOBIUS); TRANSMEMBRANE (PHOBIUS); NON_CYTOPLASMIC_DOMAIN (PHOBIUS); CYTOPLASMIC_DOMAIN (PHOBIUS); CYTOPLASMIC_DOMAIN (PHOBIUS); IPR039204 (CDD); SSF144083 (SUPERFAMILY); TMhelix (TMHMM); TMhelix (TMHMM)	no GO terms	no GO terms
Suziblue	[INTERPRO, BLASTED, MAPPED, ANNOTATED]	PB.480	U3 small nucleolar RNA-associated protein 18 homolog	2118	20	0	91.06	4	P:GO:0006629; C:GO:0016021; C:GO:0032040; C:GO:0034388	P:lipid metabolic process; C:integral component of membrane; C:small-subunit processome; C:Pwp2p-containing subcomplex of 90S preribosome			IPR001680 (SMART); IPR015943 (G3DSA:2.130.10.GENE3D); IPR001680 (PFAM); PTHR18359:SF0 (PANTHER); PTHR18359 (PANTHER); IPR017986 (PROSITE_PROFILES); IPR001680 (PROSITE_PROFILES); IPR036322 (SUPERFAMILY)	F:GO:0005515	F:protein binding
Suziblue	[INTERPRO, BLASTED, MAPPED, ANNOTATED]	PB.481	chloroplast photosystem II PsbW protein	637	20	1.78e-37	75.61	4	C:GO:0009523; C:GO:0009535; C:GO:0016021; P:GO:0042549	C:photosystem II; C:chloroplast thylakoid membrane; C:integral component of membrane; P:photosystem II stabilization			IPR009806 (PFAM); PTHR34552:SF1 (PANTHER); IPR009806 (PANTHER); TRANSMEMBRANE (PHOBIUS); CYTOPLASMIC_DOMAIN (PHOBIUS); CYTOPLASMIC_DOMAIN (PHOBIUS); NON_CYTOPLASMIC_DOMAIN (PHOBIUS); TRANSMEMBRANE (PHOBIUS); TMhelix (TMHMM); TMhelix (TMHMM)	C:GO:0009507; C:GO:0009523; P:GO:0015979	C:chloroplast; C:photosystem II; P:photosynthesis
Suziblue	[INTERPRO, BLASTED, MAPPED]	PB.482	protein LONGIFOLIA 1	2914	20	0	75.92	1	P:GO:0051513	P:regulation of monopolar cell growth			Coil (COILS); IPR032795 (PFAM); mobidb-lite (MOBIDB_LITE); mobidb-lite (MOBIDB_LITE); mobidb-lite (MOBIDB_LITE); mobidb-lite (MOBIDB_LITE); mobidb-lite (MOBIDB_LITE); mobidb-lite (MOBIDB_LITE); mobidb-lite (MOBIDB_LITE); mobidb-lite (MOBIDB_LITE); PTHR31680:SF12 (PANTHER); IPR033334 (PANTHER); PTHR31680:SF12 (PANTHER)	P:GO:0051513	P:regulation of monopolar cell growth
Suziblue	[INTERPRO, BLASTED, MAPPED, ANNOTATED]	PB.483	2-methyl-6-phytyl-1,4-hydroquinone methyltransferase, chloroplastic	1470	20	8.33e-179	89.08	3	C:GO:0016021; P:GO:0032259; F:GO:0102550	C:integral component of membrane; P:methylation; F:2-methyl-6-geranylgeranyl-1,4-benzoquinol methyltransferase activity	EC:2.1.1.295	2-methyl-6-phytyl-1,4-hydroquinone methyltransferase	IPR013216 (PFAM); G3DSA:3.40.50.150 (GENE3D); PTHR44516:SF7 (PANTHER); PTHR44516 (PANTHER); CYTOPLASMIC_DOMAIN (PHOBIUS); NON_CYTOPLASMIC_DOMAIN (PHOBIUS); TRANSMEMBRANE (PHOBIUS); IPR031164 (PROSITE_PROFILES); cd02440 (CDD); IPR029063 (SUPERFAMILY); TMhelix (TMHMM)	F:GO:0008168; P:GO:0032259	F:methyltransferase activity; P:methylation
Suziblue	[INTERPRO, BLASTED, MAPPED, ANNOTATED]	PB.484	Protein like	4064	20	0	82.74	5	F:GO:0004672; F:GO:0004722; F:GO:0005524; P:GO:0006468; P:GO:0006470	F:protein kinase activity; F:protein serine/threonine phosphatase activity; F:ATP binding; P:protein phosphorylation; P:protein dephosphorylation	EC:3.1.3.16	Protein-serine/threonine phosphatase	IPR000719 (SMART); IPR001932 (SMART); IPR000719 (PFAM); G3DSA:1.10.510.10 (GENE3D); IPR001932 (PFAM); PTHR13832:SF713 (PANTHER); IPR015655 (PANTHER); IPR008271 (PROSITE_PATTERNS); IPR001932 (PROSITE_PROFILES); IPR000719 (PROSITE_PROFILES); IPR001932 (CDD); IPR011009 (SUPERFAMILY); IPR036457 (SUPERFAMILY)	F:GO:0003824; F:GO:0004672; F:GO:0004722; F:GO:0005524; P:GO:0006468; P:GO:0006470	F:catalytic activity; F:protein kinase activity; F:protein serine/threonine phosphatase activity; F:ATP binding; P:protein phosphorylation; P:protein dephosphorylation
Suziblue	[INTERPRO, BLASTED, MAPPED, ANNOTATED]	PB.485	peptidyl-prolyl cis-trans isomerase CYP63-like isoform X1	2494	20	7.95e-98	86.36	3	P:GO:0000413; F:GO:0003755; P:GO:0006457	P:protein peptidyl-prolyl isomerization; F:peptidyl-prolyl cis-trans isomerase activity; P:protein folding	EC:5.2.1.8	Peptidylprolyl isomerase	IPR002130 (PRINTS); IPR029000 (G3DSA:2.40.100.GENE3D); IPR002130 (PFAM); mobidb-lite (MOBIDB_LITE); mobidb-lite (MOBIDB_LITE); mobidb-lite (MOBIDB_LITE); mobidb-lite (MOBIDB_LITE); mobidb-lite (MOBIDB_LITE); mobidb-lite (MOBIDB_LITE); mobidb-lite (MOBIDB_LITE); mobidb-lite (MOBIDB_LITE); mobidb-lite (MOBIDB_LITE); mobidb-lite (MOBIDB_LITE); mobidb-lite (MOBIDB_LITE); mobidb-lite (MOBIDB_LITE); mo…	P:GO:0000413; F:GO:0003755; P:GO:0006457	P:protein peptidyl-prolyl isomerization; F:peptidyl-prolyl cis-trans isomerase activity; P:protein folding
Suziblue	[INTERPRO, BLASTED, MAPPED, ANNOTATED]	PB.486	Ribonuclease H-like domain protein	1848	20	0	78.2	3	F:GO:0003676; F:GO:0004523; P:GO:0090502	F:nucleic acid binding; F:RNA-DNA hybrid ribonuclease activity; P:RNA phosphodiester bond hydrolysis, endonucleolytic	EC:3.1.30; EC:3.1.26; EC:3.1.26.4	Acting on ester bonds; Acting on ester bonds; Ribonuclease H	IPR002156 (PFAM); IPR036397 (G3DSA:3.30.420.GENE3D); PTHR46387 (PANTHER); PTHR46387:SF11 (PANTHER); IPR002156 (PROSITE_PROFILES); cd09279 (CDD); IPR012337 (SUPERFAMILY)	F:GO:0003676; F:GO:0004523	F:nucleic acid binding; F:RNA-DNA hybrid ribonuclease activity
Suziblue	[INTERPRO, BLASTED, MAPPED, ANNOTATED]	PB.487	vicilin-like antimicrobial peptides 2-2	2279	20	0	78.03	1	F:GO:0045735	F:nutrient reservoir activity			IPR006045 (SMART); IPR014710 (G3DSA:2.60.120.GENE3D); IPR014710 (G3DSA:2.60.120.GENE3D); IPR006045 (PFAM); mobidb-lite (MOBIDB_LITE); mobidb-lite (MOBIDB_LITE); mobidb-lite (MOBIDB_LITE); mobidb-lite (MOBIDB_LITE); mobidb-lite (MOBIDB_LITE); PTHR31189 (PANTHER); PTHR31189:SF13 (PANTHER); SIGNAL_PEPTIDE_N_REGION (PHOBIUS); SIGNAL_PEPTIDE (PHOBIUS); NON_CYTOPLASMIC_DOMAIN (PHOBIUS); SIGNAL_PEPTIDE_…	F:GO:0045735	F:nutrient reservoir activity
Suziblue	[INTERPRO, BLASTED, MAPPED, ANNOTATED]	PB.488	BI1-like protein	1105	20	1.42e-126	90	1	C:GO:0016021	C:integral component of membrane			IPR006214 (PFAM); PTHR23291:SF85 (PANTHER); IPR006214 (PANTHER); TRANSMEMBRANE (PHOBIUS); TRANSMEMBRANE (PHOBIUS); CYTOPLASMIC_DOMAIN (PHOBIUS); NON_CYTOPLASMIC_DOMAIN (PHOBIUS); TRANSMEMBRANE (PHOBIUS); CYTOPLASMIC_DOMAIN (PHOBIUS); TRANSMEMBRANE (PHOBIUS); NON_CYTOPLASMIC_DOMAIN (PHOBIUS); TRANSMEMBRANE (PHOBIUS); CYTOPLASMIC_DOMAIN (PHOBIUS); TRANSMEMBRANE (PHOBIUS); NON_CYTOPLASMIC_DOMAIN (PH…	no GO terms	no GO terms
Suziblue	[INTERPRO, BLASTED, MAPPED]	PB.489	flocculation protein FLO11	2840	20	4.6e-59	67.8	3	C:GO:0016020; C:GO:0016021; F:GO:0016740	C:membrane; C:integral component of membrane; F:transferase activity			PF15365 (PFAM); PTHR35306 (PANTHER); PTHR35306:SF1 (PANTHER)	no GO terms	no GO terms
Suziblue	[INTERPRO, BLASTED, MAPPED, ANNOTATED]	PB.490	elongation factor 1-alpha	1505	20	0	99.73	4	F:GO:0003746; F:GO:0003924; F:GO:0005525; P:GO:0006414	F:translation elongation factor activity; F:GTPase activity; F:GTP binding; P:translational elongation	EC:3.6.1.15	Nucleoside-triphosphate phosphatase	IPR000795 (PRINTS); G3DSA:3.40.50.300 (GENE3D); IPR000795 (PFAM); G3DSA:2.40.30.10 (GENE3D); IPR004160 (PFAM); IPR004161 (PFAM); G3DSA:2.40.30.10 (GENE3D); IPR004539 (TIGRFAM); PTHR23115:SF253 (PANTHER); PTHR23115 (PANTHER); IPR031157 (PROSITE_PATTERNS); IPR000795 (PROSITE_PROFILES); cd03705 (CDD); cd03693 (CDD); cd01883 (CDD); IPR027417 (SUPERFAMILY); IPR009001 (SUPERFAMILY); IPR009000 (SUPERFAM…	F:GO:0003746; F:GO:0003924; F:GO:0005525; P:GO:0006414	F:translation elongation factor activity; F:GTPase activity; F:GTP binding; P:translational elongation
Suziblue	[INTERPRO, BLASTED, MAPPED, ANNOTATED]	PB.491	preprotein translocase subunit SCY2, chloroplastic	2195	20	0	82.79	8	F:GO:0005048; P:GO:0006616; F:GO:0008320; C:GO:0009526; P:GO:0009658; P:GO:0010027; C:GO:0016021; P:GO:0072598	F:signal sequence binding; P:SRP-dependent cotranslational protein targeting to membrane, translocation; F:protein transmembrane transporter activity; C:plastid envelope; P:chloroplast organization; P:thylakoid membrane organization; C:integral component of membrane; P:protein localization to chloroplast			PR00303 (PRINTS); IPR023201 (G3DSA:1.10.3370.GENE3D); IPR002208 (PFAM); mobidb-lite (MOBIDB_LITE); IPR002208 (PANTHER); PTHR10906:SF2 (PANTHER); CYTOPLASMIC_DOMAIN (PHOBIUS); TRANSMEMBRANE (PHOBIUS); TRANSMEMBRANE (PHOBIUS); CYTOPLASMIC_DOMAIN (PHOBIUS); TRANSMEMBRANE (PHOBIUS); TRANSMEMBRANE (PHOBIUS); NON_CYTOPLASMIC_DOMAIN (PHOBIUS); TRANSMEMBRANE (PHOBIUS); TRANSMEMBRANE (PHOBIUS); TRANSMEMBR…	P:GO:0015031; C:GO:0016020	P:protein transport; C:membrane
Suziblue	[INTERPRO, BLASTED, MAPPED, ANNOTATED]	PB.492	small nuclear ribonucleoprotein SmD1a	734	20	3.96e-62	98.62	13	C:GO:0000243; P:GO:0000387; F:GO:0003723; C:GO:0005682; C:GO:0005685; C:GO:0005686; C:GO:0005687; C:GO:0005689; C:GO:0034715; C:GO:0034719; C:GO:0071011; C:GO:0071013; C:GO:0097526	C:commitment complex; P:spliceosomal snRNP assembly; F:RNA binding; C:U5 snRNP; C:U1 snRNP; C:U2 snRNP; C:U4 snRNP; C:U12-type spliceosomal complex; C:pICln-Sm protein complex; C:SMN-Sm protein complex; C:precatalytic spliceosome; C:catalytic step 2 spliceosome; C:spliceosomal tri-snRNP complex			IPR001163 (SMART); G3DSA:2.30.30.100 (GENE3D); IPR001163 (PFAM); mobidb-lite (MOBIDB_LITE); mobidb-lite (MOBIDB_LITE); PTHR23338:SF37 (PANTHER); IPR027141 (PANTHER); IPR034102 (CDD); IPR010920 (SUPERFAMILY)	P:GO:0000387; P:GO:0006396	P:spliceosomal snRNP assembly; P:RNA processing
Suziblue	[INTERPRO, BLASTED, MAPPED, ANNOTATED]	PB.493	probable glutathione peroxidase 4	1032	20	4e-109	92.62	4	F:GO:0004602; P:GO:0006979; P:GO:0055114; P:GO:0098869	F:glutathione peroxidase activity; P:response to oxidative stress; P:oxidation-reduction process; P:cellular oxidant detoxification	EC:1.11.1.9; EC:1.11.1.7	Glutathione peroxidase; Peroxidase	IPR000889 (PRINTS); IPR036249 (G3DSA:3.40.30.GENE3D); IPR000889 (PFAM); IPR000889 (PANTHER); PTHR11592:SF17 (PANTHER); IPR029760 (PROSITE_PATTERNS); IPR029759 (PROSITE_PATTERNS); SIGNAL_PEPTIDE_N_REGION (PHOBIUS); SIGNAL_PEPTIDE (PHOBIUS); NON_CYTOPLASMIC_DOMAIN (PHOBIUS); SIGNAL_PEPTIDE_C_REGION (PHOBIUS); SIGNAL_PEPTIDE_H_REGION (PHOBIUS); IPR000889 (PROSITE_PROFILES); IPR000889 (CDD); IPR03624…	F:GO:0004602; P:GO:0006979; P:GO:0055114	F:glutathione peroxidase activity; P:response to oxidative stress; P:oxidation-reduction process
Suziblue	[INTERPRO, BLASTED, MAPPED, ANNOTATED]	PB.494	sugar transporter ERD6-like 7	1758	20	0	86.67	4	F:GO:0005351; C:GO:0005887; P:GO:0046323; P:GO:1902600	F:carbohydrate:proton symporter activity; C:integral component of plasma membrane; P:glucose import; P:proton transmembrane transport			G3DSA:1.20.1250.20 (GENE3D); IPR005828 (PFAM); mobidb-lite (MOBIDB_LITE); mobidb-lite (MOBIDB_LITE); PTHR23500:SF112 (PANTHER); PTHR23500 (PANTHER); IPR005829 (PROSITE_PATTERNS); CYTOPLASMIC_DOMAIN (PHOBIUS); TRANSMEMBRANE (PHOBIUS); CYTOPLASMIC_DOMAIN (PHOBIUS); TRANSMEMBRANE (PHOBIUS); NON_CYTOPLASMIC_DOMAIN (PHOBIUS); CYTOPLASMIC_DOMAIN (PHOBIUS); NON_CYTOPLASMIC_DOMAIN (PHOBIUS); TRANSMEMBRAN…	C:GO:0016021; F:GO:0022857; P:GO:0055085	C:integral component of membrane; F:transmembrane transporter activity; P:transmembrane transport
Suziblue	[INTERPRO, BLASTED]	PB.495	Heat shock 22 protein	1021	20	7.64e-67	78.92						PTHR33879 (PANTHER); PTHR33879:SF7 (PANTHER)	no GO terms	no GO terms
Suziblue	[INTERPRO, BLASTED, MAPPED, ANNOTATED]	PB.496	probable U6 snRNA-associated Sm-like protein LSm4	840	20	1.24e-64	99.03	8	P:GO:0000387; C:GO:0000932; P:GO:0000956; C:GO:0005681; C:GO:0005688; F:GO:0017070; P:GO:0033962; C:GO:0097526	P:spliceosomal snRNP assembly; C:P-body; P:nuclear-transcribed mRNA catabolic process; C:spliceosomal complex; C:U6 snRNP; F:U6 snRNA binding; P:cytoplasmic mRNA processing body assembly; C:spliceosomal tri-snRNP complex			IPR001163 (SMART); IPR001163 (PFAM); G3DSA:2.30.30.100 (GENE3D); mobidb-lite (MOBIDB_LITE); mobidb-lite (MOBIDB_LITE); PTHR23338:SF35 (PANTHER); IPR027141 (PANTHER); NON_CYTOPLASMIC_DOMAIN (PHOBIUS); SIGNAL_PEPTIDE_N_REGION (PHOBIUS); SIGNAL_PEPTIDE_H_REGION (PHOBIUS); SIGNAL_PEPTIDE (PHOBIUS); SIGNAL_PEPTIDE_C_REGION (PHOBIUS); IPR034101 (CDD); IPR010920 (SUPERFAMILY)	P:GO:0000398; P:GO:0000956; P:GO:0006396	P:mRNA splicing, via spliceosome; P:nuclear-transcribed mRNA catabolic process; P:RNA processing
Suziblue	[INTERPRO, BLASTED]	PB.497	universal stress protein PHOS34	675	20	1.01e-62	79.88						IPR006016 (PFAM); IPR014729 (G3DSA:3.40.50.GENE3D); PTHR46553:SF3 (PANTHER); PTHR46553 (PANTHER); cd00293 (CDD); SSF52402 (SUPERFAMILY)	no GO terms	no GO terms
Suziblue	[INTERPRO, BLASTED]	PB.498	universal stress protein PHOS34	821	20	1.48e-58	92.66						no IPS match	no IPS match	no IPS match
Suziblue	[INTERPRO, BLASTED, MAPPED, ANNOTATED]	PB.499	sugar transporter ERD6-like 7	1767	20	0	88.9	4	F:GO:0005351; C:GO:0005887; P:GO:0046323; P:GO:1902600	F:carbohydrate:proton symporter activity; C:integral component of plasma membrane; P:glucose import; P:proton transmembrane transport			IPR003663 (PRINTS); IPR005828 (PFAM); G3DSA:1.20.1250.20 (GENE3D); IPR003663 (TIGRFAM); mobidb-lite (MOBIDB_LITE); mobidb-lite (MOBIDB_LITE); PTHR23500 (PANTHER); PTHR23500:SF112 (PANTHER); IPR005829 (PROSITE_PATTERNS); IPR005829 (PROSITE_PATTERNS); CYTOPLASMIC_DOMAIN (PHOBIUS); TRANSMEMBRANE (PHOBIUS); CYTOPLASMIC_DOMAIN (PHOBIUS); TRANSMEMBRANE (PHOBIUS); NON_CYTOPLASMIC_DOMAIN (PHOBIUS); TRANS…	C:GO:0016020; C:GO:0016021; F:GO:0022857; P:GO:0055085	C:membrane; C:integral component of membrane; F:transmembrane transporter activity; P:transmembrane transport
Suziblue	[INTERPRO, BLASTED, MAPPED, ANNOTATED]	PB.500	beta-glucosidase 11-like	1718	20	0	82.52	3	P:GO:0005975; F:GO:0008422; C:GO:0016021	P:carbohydrate metabolic process; F:beta-glucosidase activity; C:integral component of membrane	EC:3.2.1.21	Beta-glucosidase	G3DSA:3.20.20.80 (GENE3D); IPR001360 (PFAM); PTHR10353:SF29 (PANTHER); IPR001360 (PANTHER); IPR017853 (SUPERFAMILY)	F:GO:0004553; P:GO:0005975	F:hydrolase activity, hydrolyzing O-glycosyl compounds; P:carbohydrate metabolic process
Suziblue	[INTERPRO, BLASTED, MAPPED, ANNOTATED]	PB.501	beta-glucosidase 11-like	1851	20	0	84.48	3	P:GO:0005975; F:GO:0008422; C:GO:0016021	P:carbohydrate metabolic process; F:beta-glucosidase activity; C:integral component of membrane	EC:3.2.1.21	Beta-glucosidase	IPR001360 (PRINTS); IPR001360 (PFAM); G3DSA:3.20.20.80 (GENE3D); IPR001360 (PANTHER); PTHR10353:SF29 (PANTHER); IPR033132 (PROSITE_PATTERNS); SIGNAL_PEPTIDE_N_REGION (PHOBIUS); NON_CYTOPLASMIC_DOMAIN (PHOBIUS); SIGNAL_PEPTIDE_H_REGION (PHOBIUS); SIGNAL_PEPTIDE_C_REGION (PHOBIUS); SIGNAL_PEPTIDE (PHOBIUS); SignalP-noTM (SIGNALP_EUK); IPR017853 (SUPERFAMILY); TMhelix (TMHMM)	F:GO:0004553; P:GO:0005975	F:hydrolase activity, hydrolyzing O-glycosyl compounds; P:carbohydrate metabolic process
Suziblue	[INTERPRO, BLASTED, MAPPED, ANNOTATED]	PB.502	Coiled-coil domain-containing protein	1510	20	5.72e-142	63.45	1	P:GO:0050789	P:regulation of biological process			mobidb-lite (MOBIDB_LITE); mobidb-lite (MOBIDB_LITE); mobidb-lite (MOBIDB_LITE); mobidb-lite (MOBIDB_LITE); PTHR46798 (PANTHER); PTHR46798:SF5 (PANTHER); PTHR46798 (PANTHER)	no GO terms	no GO terms
Suziblue	[INTERPRO, BLASTED, MAPPED, ANNOTATED]	PB.503	DExH-box ATP-dependent RNA helicase DExH8	3336	20	0	82	6	F:GO:0003723; F:GO:0004386; F:GO:0005524; C:GO:0005730; P:GO:0045943; F:GO:0046872	F:RNA binding; F:helicase activity; F:ATP binding; C:nucleolus; P:positive regulation of transcription by RNA polymerase I; F:metal ion binding	EC:3.6.1.3; EC:3.6.1.15	Adenosinetriphosphatase; Nucleoside-triphosphate phosphatase	IPR000571 (SMART); IPR014001 (SMART); IPR001650 (SMART); IPR000571 (PFAM); G3DSA:4.10.1000.10 (GENE3D); IPR011545 (PFAM); IPR001650 (PFAM); G3DSA:3.40.50.300 (GENE3D); G3DSA:3.40.50.300 (GENE3D); PTHR18934:SF221 (PANTHER); PTHR18934 (PANTHER); IPR001650 (PROSITE_PROFILES); IPR000571 (PROSITE_PROFILES); IPR014001 (PROSITE_PROFILES); IPR000571 (PROSITE_PROFILES); cd18791 (CDD); cd17917 (CDD); IPR03…	F:GO:0003676; F:GO:0005524; F:GO:0046872	F:nucleic acid binding; F:ATP binding; F:metal ion binding
Suziblue	[INTERPRO, BLASTED, MAPPED, ANNOTATED]	PB.504	phytochrome A-associated F-box protein	1538	20	4.47e-169	81.27	6	C:GO:0005634; P:GO:0009585; P:GO:0010099; C:GO:0016021; P:GO:0048366; P:GO:0048573	C:nucleus; P:red, far-red light phototransduction; P:regulation of photomorphogenesis; C:integral component of membrane; P:leaf development; P:photoperiodism, flowering			IPR001810 (PFAM); mobidb-lite (MOBIDB_LITE); mobidb-lite (MOBIDB_LITE); IPR040267 (PANTHER); PTHR31348:SF4 (PANTHER); IPR036047 (SUPERFAMILY)	F:GO:0005515	F:protein binding
Suziblue	[INTERPRO, BLASTED, MAPPED, ANNOTATED]	PB.505	U3 small nucleolar RNA-associated protein 14 homolog A	3076	20	0	77.79	6	P:GO:0000160; F:GO:0003677; C:GO:0005730; P:GO:0006364; C:GO:0016021; C:GO:0032040	P:phosphorelay signal transduction system; F:DNA binding; C:nucleolus; P:rRNA processing; C:integral component of membrane; C:small-subunit processome			Coil (COILS); PF04615 (PFAM); mobidb-lite (MOBIDB_LITE); mobidb-lite (MOBIDB_LITE); mobidb-lite (MOBIDB_LITE); mobidb-lite (MOBIDB_LITE); mobidb-lite (MOBIDB_LITE); mobidb-lite (MOBIDB_LITE); mobidb-lite (MOBIDB_LITE); mobidb-lite (MOBIDB_LITE); mobidb-lite (MOBIDB_LITE); mobidb-lite (MOBIDB_LITE); mobidb-lite (MOBIDB_LITE); PTHR14150:SF12 (PANTHER); IPR006709 (PANTHER)	P:GO:0006364; C:GO:0032040	P:rRNA processing; C:small-subunit processome
Suziblue	[INTERPRO, BLASTED]	PB.506	hypothetical protein C3L33_04017, partial	703	20	1.84e-67	82.24						Coil (COILS)	no GO terms	no GO terms
Suziblue	[INTERPRO, BLASTED, MAPPED, ANNOTATED]	PB.507	UDP-glucuronic acid decarboxylase 2-like	1739	20	0	90.26	5	C:GO:0005737; C:GO:0016021; P:GO:0042732; F:GO:0048040; F:GO:0070403	C:cytoplasm; C:integral component of membrane; P:D-xylose metabolic process; F:UDP-glucuronate decarboxylase activity; F:NAD+ binding	EC:4.1.1.35	UDP-glucuronate decarboxylase	G3DSA:3.90.25.10 (GENE3D); G3DSA:3.40.50.720 (GENE3D); IPR016040 (PFAM); mobidb-lite (MOBIDB_LITE); mobidb-lite (MOBIDB_LITE); PTHR43078:SF21 (PANTHER); PTHR43078 (PANTHER); NON_CYTOPLASMIC_DOMAIN (PHOBIUS); CYTOPLASMIC_DOMAIN (PHOBIUS); TRANSMEMBRANE (PHOBIUS); cd05230 (CDD); IPR036291 (SUPERFAMILY); TMhelix (TMHMM)	no GO terms	no GO terms
Suziblue	[INTERPRO, BLASTED, MAPPED, ANNOTATED]	PB.508	sucrose synthase 2	3087	20	0	92.91	6	P:GO:0005982; P:GO:0005985; P:GO:0009414; P:GO:0010431; P:GO:0010555; F:GO:0016157	P:starch metabolic process; P:sucrose metabolic process; P:response to water deprivation; P:seed maturation; P:response to mannitol; F:sucrose synthase activity	EC:2.4.1.13	Sucrose synthase	Coil (COILS); IPR001296 (PFAM); IPR012820 (TIGRFAM); G3DSA:1.20.120.1230 (GENE3D); G3DSA:3.10.450.330 (GENE3D); IPR000368 (PFAM); G3DSA:3.40.50.2000 (GENE3D); G3DSA:3.40.50.2000 (GENE3D); PTHR45839:SF13 (PANTHER); PTHR45839 (PANTHER); cd03800 (CDD); SSF53756 (SUPERFAMILY)	P:GO:0005985; F:GO:0016157	P:sucrose metabolic process; F:sucrose synthase activity
Suziblue	[INTERPRO, BLASTED, MAPPED]	PB.509	ethylene-responsive transcription factor ERF073-like	1264	20	3.81e-29	53.58	4	F:GO:0003677; F:GO:0003700; C:GO:0005634; P:GO:0006355	F:DNA binding; F:DNA-binding transcription factor activity; C:nucleus; P:regulation of transcription, DNA-templated			Coil (COILS); PTHR31190 (PANTHER); PTHR31190:SF182 (PANTHER); SIGNAL_PEPTIDE_C_REGION (PHOBIUS); NON_CYTOPLASMIC_DOMAIN (PHOBIUS); SIGNAL_PEPTIDE_H_REGION (PHOBIUS); SIGNAL_PEPTIDE (PHOBIUS); SIGNAL_PEPTIDE_N_REGION (PHOBIUS); SignalP-noTM (SIGNALP_EUK)	no GO terms	no GO terms
Suziblue	[INTERPRO, BLASTED, MAPPED, ANNOTATED]	PB.510	nicotinamide adenine dinucleotide transporter 1, chloroplastic	1579	20	0	93.2	5	F:GO:0005347; P:GO:0015867; C:GO:0016021; P:GO:0035352; F:GO:0051724	F:ATP transmembrane transporter activity; P:ATP transport; C:integral component of membrane; P:NAD transmembrane transport; F:NAD transmembrane transporter activity			IPR002067 (PRINTS); IPR023395 (G3DSA:1.50.40.GENE3D); IPR018108 (PFAM); PTHR45683 (PANTHER); PTHR45683:SF9 (PANTHER); NON_CYTOPLASMIC_DOMAIN (PHOBIUS); TRANSMEMBRANE (PHOBIUS); CYTOPLASMIC_DOMAIN (PHOBIUS); TRANSMEMBRANE (PHOBIUS); CYTOPLASMIC_DOMAIN (PHOBIUS); IPR018108 (PROSITE_PROFILES); IPR018108 (PROSITE_PROFILES); IPR018108 (PROSITE_PROFILES); IPR023395 (SUPERFAMILY); TMhelix (TMHMM); TMhel…	F:GO:0005347; P:GO:0055085	F:ATP transmembrane transporter activity; P:transmembrane transport
Suziblue	[INTERPRO, BLASTED]	PB.511	L10-interacting MYB domain-containing protein	2026	20	0	77.07						Coil (COILS); IPR024752 (PFAM); mobidb-lite (MOBIDB_LITE); mobidb-lite (MOBIDB_LITE); mobidb-lite (MOBIDB_LITE); mobidb-lite (MOBIDB_LITE); PTHR46929:SF11 (PANTHER); PTHR46929 (PANTHER)	no GO terms	no GO terms
Suziblue	[INTERPRO, BLASTED, MAPPED]	PB.512	Acyl-homoserine-lactone synthase	1555	20	0	59.39	1	F:GO:0003676	F:nucleic acid binding			mobidb-lite (MOBIDB_LITE); mobidb-lite (MOBIDB_LITE); SIGNAL_PEPTIDE_N_REGION (PHOBIUS); NON_CYTOPLASMIC_DOMAIN (PHOBIUS); SIGNAL_PEPTIDE_C_REGION (PHOBIUS); SIGNAL_PEPTIDE (PHOBIUS); SIGNAL_PEPTIDE_H_REGION (PHOBIUS); IPR035979 (SUPERFAMILY)	F:GO:0003676	F:nucleic acid binding
Suziblue	[INTERPRO, BLASTED, MAPPED, ANNOTATED]	PB.513	transmembrane protein 205	914	20	1.91e-117	92.24	1	C:GO:0016021	C:integral component of membrane			IPR025423 (PFAM); PTHR23241 (PANTHER); CYTOPLASMIC_DOMAIN (PHOBIUS); TRANSMEMBRANE (PHOBIUS); CYTOPLASMIC_DOMAIN (PHOBIUS); TRANSMEMBRANE (PHOBIUS); TRANSMEMBRANE (PHOBIUS); NON_CYTOPLASMIC_DOMAIN (PHOBIUS); TRANSMEMBRANE (PHOBIUS); NON_CYTOPLASMIC_DOMAIN (PHOBIUS); NON_CYTOPLASMIC_DOMAIN (PHOBIUS); TMhelix (TMHMM); TMhelix (TMHMM); TMhelix (TMHMM); TMhelix (TMHMM)	no GO terms	no GO terms
Suziblue	[INTERPRO, BLASTED, MAPPED, ANNOTATED]	PB.514	dnaJ protein ERDJ3B-like	1412	20	0	95.46	2	P:GO:0006457; F:GO:0051082	P:protein folding; F:unfolded protein binding			Coil (COILS); IPR001623 (PRINTS); IPR001623 (SMART); IPR001623 (PFAM); G3DSA:2.60.260.20 (GENE3D); IPR002939 (PFAM); IPR036869 (G3DSA:1.10.287.GENE3D); PTHR43888:SF14 (PANTHER); PTHR43888 (PANTHER); IPR018253 (PROSITE_PATTERNS); NON_CYTOPLASMIC_DOMAIN (PHOBIUS); SIGNAL_PEPTIDE_C_REGION (PHOBIUS); SIGNAL_PEPTIDE_N_REGION (PHOBIUS); SIGNAL_PEPTIDE_H_REGION (PHOBIUS); SIGNAL_PEPTIDE (PHOBIUS); IPR00…	P:GO:0006457; F:GO:0051082	P:protein folding; F:unfolded protein binding
Suziblue	[INTERPRO, BLASTED, MAPPED, ANNOTATED]	PB.515	Mucin-5AC like	1406	20	0	85.56	2	C:GO:0005783; C:GO:0016021	C:endoplasmic reticulum; C:integral component of membrane			IPR011042 (G3DSA:2.120.10.GENE3D); PTHR31460:SF0 (PANTHER); PTHR31460 (PANTHER); SIGNAL_PEPTIDE (PHOBIUS); SIGNAL_PEPTIDE_N_REGION (PHOBIUS); SIGNAL_PEPTIDE_H_REGION (PHOBIUS); SIGNAL_PEPTIDE_C_REGION (PHOBIUS); NON_CYTOPLASMIC_DOMAIN (PHOBIUS); SignalP-TM (SIGNALP_GRAM_POSITIVE); SignalP-TM (SIGNALP_EUK); SSF63829 (SUPERFAMILY); TMhelix (TMHMM)	no GO terms	no GO terms
Suziblue	[INTERPRO, BLASTED, MAPPED, ANNOTATED]	PB.516	nodal modulator 1	4227	20	0	85.34	9	F:GO:0004180; C:GO:0005774; C:GO:0005783; C:GO:0005789; C:GO:0005794; P:GO:0006508; C:GO:0009505; C:GO:0016021; F:GO:0030246	F:carboxypeptidase activity; C:vacuolar membrane; C:endoplasmic reticulum; C:endoplasmic reticulum membrane; C:Golgi apparatus; P:proteolysis; C:plant-type cell wall; C:integral component of membrane; F:carbohydrate binding			PF13620 (PFAM); IPR013783 (G3DSA:2.60.40.GENE3D); G3DSA:2.60.40.1120 (GENE3D); PTHR23303 (PANTHER); PTHR23303:SF14 (PANTHER); SIGNAL_PEPTIDE_N_REGION (PHOBIUS); TRANSMEMBRANE (PHOBIUS); SIGNAL_PEPTIDE (PHOBIUS); SIGNAL_PEPTIDE_C_REGION (PHOBIUS); CYTOPLASMIC_DOMAIN (PHOBIUS); NON_CYTOPLASMIC_DOMAIN (PHOBIUS); SIGNAL_PEPTIDE_H_REGION (PHOBIUS); SignalP-noTM (SIGNALP_EUK); SignalP-TM (SIGNALP_GRAM_…	F:GO:0030246	F:carbohydrate binding
Suziblue	[INTERPRO, BLASTED, MAPPED, ANNOTATED]	PB.517	nifU-like protein 1, chloroplastic	1033	20	5.82e-83	93.17	4	F:GO:0005506; P:GO:0016226; F:GO:0051539; P:GO:0097428	F:iron ion binding; P:iron-sulfur cluster assembly; F:4 iron, 4 sulfur cluster binding; P:protein maturation by iron-sulfur cluster transfer			IPR034904 (G3DSA:3.30.300.GENE3D); IPR034904 (G3DSA:3.30.300.GENE3D); IPR001075 (PFAM); PTHR11178 (PANTHER); PTHR11178:SF15 (PANTHER); SIGNAL_PEPTIDE_H_REGION (PHOBIUS); SIGNAL_PEPTIDE_C_REGION (PHOBIUS); NON_CYTOPLASMIC_DOMAIN (PHOBIUS); SIGNAL_PEPTIDE (PHOBIUS); SIGNAL_PEPTIDE_N_REGION (PHOBIUS); IPR034904 (SUPERFAMILY); IPR034904 (SUPERFAMILY)	F:GO:0005506; P:GO:0016226; F:GO:0051536	F:iron ion binding; P:iron-sulfur cluster assembly; F:iron-sulfur cluster binding
Suziblue	[INTERPRO, BLASTED, MAPPED, ANNOTATED]	PB.518	calvin cycle protein CP12-2, chloroplastic-like	573	20	1.14e-83	87	2	C:GO:0009507; P:GO:0080153	C:chloroplast; P:negative regulation of reductive pentose-phosphate cycle			IPR003823 (SMART); IPR003823 (PFAM); mobidb-lite (MOBIDB_LITE); PTHR33921:SF15 (PANTHER); IPR039314 (PANTHER)	no GO terms	no GO terms
Suziblue	[INTERPRO, BLASTED, MAPPED, ANNOTATED]	PB.519	NADP-dependent malic enzyme	2155	20	0	95.48	11	F:GO:0004471; F:GO:0004473; F:GO:0004830; F:GO:0005524; P:GO:0006090; P:GO:0006108; P:GO:0006436; C:GO:0009507; F:GO:0046872; F:GO:0051287; P:GO:0055114	F:malate dehydrogenase (decarboxylating) (NAD+) activity; F:malate dehydrogenase (decarboxylating) (NADP+) activity; F:tryptophan-tRNA ligase activity; F:ATP binding; P:pyruvate metabolic process; P:malate metabolic process; P:tryptophanyl-tRNA aminoacylation; C:chloroplast; F:metal ion binding; F:NAD binding; P:oxidation-reduction process	EC:6.1.1.2; EC:1.1.1.38; EC:1.1.1.39; EC:1.1.1.40	Tryptophan--tRNA ligase; Malate dehydrogenase (oxaloacetate-decarboxylating); Malate dehydrogenase (decarboxylating); Malate dehydrogenase (oxaloacetate-decarboxylating) (NADP(+))	IPR001891 (PRINTS); IPR012302 (SMART); IPR012301 (SMART); IPR012301 (PFAM); IPR037062 (G3DSA:3.40.50.GENE3D); IPR012302 (PFAM); G3DSA:3.40.50.720 (GENE3D); IPR001891 (PIRSF); PTHR23406:SF65 (PANTHER); PTHR23406 (PANTHER); IPR015884 (PROSITE_PATTERNS); cd05312 (CDD); IPR036291 (SUPERFAMILY); SSF53223 (SUPERFAMILY)	F:GO:0004470; F:GO:0004471; F:GO:0051287; P:GO:0055114	F:malic enzyme activity; F:malate dehydrogenase (decarboxylating) (NAD+) activity; F:NAD binding; P:oxidation-reduction process
Suziblue	[INTERPRO, BLASTED, MAPPED, ANNOTATED]	PB.520	protein ABC transporter 1, mitochondrial	2155	20	0	89.07	5	P:GO:0006744; P:GO:0010224; P:GO:0015996; F:GO:0016301; P:GO:0016310	P:ubiquinone biosynthetic process; P:response to UV-B; P:chlorophyll catabolic process; F:kinase activity; P:phosphorylation			G3DSA:1.10.510.10 (GENE3D); IPR004147 (PFAM); mobidb-lite (MOBIDB_LITE); mobidb-lite (MOBIDB_LITE); mobidb-lite (MOBIDB_LITE); IPR034646 (PANTHER); PTHR43851:SF3 (PANTHER); IPR034646 (CDD); IPR011009 (SUPERFAMILY)	no GO terms	no GO terms
Suziblue	[INTERPRO, BLASTED, MAPPED, ANNOTATED]	PB.521	Caffeoylshikimate esterase	1389	20	0	92.34	4	C:GO:0005783; C:GO:0005794; C:GO:0016021; F:GO:0047372	C:endoplasmic reticulum; C:Golgi apparatus; C:integral component of membrane; F:acylglycerol lipase activity	EC:3.1.1.23; EC:3.1.1.1	Acylglycerol lipase; Carboxylesterase	IPR000073 (PRINTS); IPR022742 (PFAM); IPR029058 (G3DSA:3.40.50.GENE3D); PTHR11614:SF143 (PANTHER); PTHR11614 (PANTHER); NON_CYTOPLASMIC_DOMAIN (PHOBIUS); SIGNAL_PEPTIDE_C_REGION (PHOBIUS); SIGNAL_PEPTIDE_H_REGION (PHOBIUS); SIGNAL_PEPTIDE (PHOBIUS); SIGNAL_PEPTIDE_N_REGION (PHOBIUS); IPR029058 (SUPERFAMILY)	no GO terms	no GO terms
Suziblue	[INTERPRO, BLASTED, MAPPED, ANNOTATED]	PB.522	nuclear pore complex protein NUP85	2674	20	0	88.23	7	P:GO:0006406; P:GO:0006606; P:GO:0009737; F:GO:0017056; C:GO:0031080; C:GO:0031965; P:GO:0045893	P:mRNA export from nucleus; P:protein import into nucleus; P:response to abscisic acid; F:structural constituent of nuclear pore; C:nuclear pore outer ring; C:nuclear membrane; P:positive regulation of transcription, DNA-templated			IPR011502 (PFAM); IPR011502 (PANTHER)	no GO terms	no GO terms
Suziblue	[INTERPRO, BLASTED, MAPPED, ANNOTATED]	PB.523	profilin	828	20	5.35e-72	94.54	4	F:GO:0003785; C:GO:0005856; C:GO:0005938; P:GO:0042989	F:actin monomer binding; C:cytoskeleton; C:cell cortex; P:sequestering of actin monomers			IPR005455 (PRINTS); IPR005455 (PRINTS); IPR005455 (SMART); IPR005455 (PFAM); G3DSA:3.30.450.30 (GENE3D); PTHR11604:SF32 (PANTHER); IPR005455 (PANTHER); IPR027310 (PROSITE_PATTERNS); IPR005455 (CDD); IPR036140 (SUPERFAMILY)	F:GO:0003779	F:actin binding
Suziblue	[INTERPRO, BLASTED]	PB.524	AAC-rich mRNA clone AAC11 protein-like isoform X1	2181	20	2.11e-52	95.6						IPR012438 (PFAM); mobidb-lite (MOBIDB_LITE); mobidb-lite (MOBIDB_LITE); mobidb-lite (MOBIDB_LITE); mobidb-lite (MOBIDB_LITE); mobidb-lite (MOBIDB_LITE); mobidb-lite (MOBIDB_LITE); mobidb-lite (MOBIDB_LITE); mobidb-lite (MOBIDB_LITE); PTHR33130 (PANTHER); PTHR33130:SF45 (PANTHER)	no GO terms	no GO terms
Suziblue	[INTERPRO, BLASTED, MAPPED, ANNOTATED]	PB.525	BRISC and BRCA1-A complex member like	1021	20	2.86e-120	91.43	3	P:GO:0045739; C:GO:0070531; C:GO:0070552	P:positive regulation of DNA repair; C:BRCA1-A complex; C:BRISC complex			mobidb-lite (MOBIDB_LITE); mobidb-lite (MOBIDB_LITE); mobidb-lite (MOBIDB_LITE); IPR026126 (PANTHER)	P:GO:0045739; C:GO:0070531; C:GO:0070552	P:positive regulation of DNA repair; C:BRCA1-A complex; C:BRISC complex
Suziblue	[INTERPRO, NO-BLAST]	PB.526	---NA---	212									no IPS match	no IPS match	no IPS match
Suziblue	[INTERPRO, BLASTED, MAPPED, ANNOTATED]	PB.527	histone deacetylase 2	1670	20	0	91.67	2	C:GO:0016021; F:GO:0016787	C:integral component of membrane; F:hydrolase activity			IPR000286 (PRINTS); IPR023801 (PFAM); IPR037138 (G3DSA:3.40.800.GENE3D); PTHR43497:SF3 (PANTHER); PTHR43497 (PANTHER); cd09993 (CDD); IPR023696 (SUPERFAMILY)	no GO terms	no GO terms
Suziblue	[INTERPRO, NO-BLAST]	PB.528	---NA---	471									mobidb-lite (MOBIDB_LITE)	no GO terms	no GO terms
Suziblue	[INTERPRO, BLASTED, MAPPED, ANNOTATED]	PB.529	probable aquaporin NIP5-1	1899	20	1.1e-165	93	10	P:GO:0006833; F:GO:0015105; F:GO:0015250; P:GO:0015700; C:GO:0016021; C:GO:0016328; P:GO:0035445; P:GO:0046685; F:GO:0046715; P:GO:0080029	P:water transport; F:arsenite transmembrane transporter activity; F:water channel activity; P:arsenite transport; C:integral component of membrane; C:lateral plasma membrane; P:borate transmembrane transport; P:response to arsenic-containing substance; F:active borate transmembrane transporter activity; P:cellular response to boron-containing substance levels			IPR000425 (PRINTS); IPR023271 (G3DSA:1.20.1080.GENE3D); IPR000425 (PFAM); mobidb-lite (MOBIDB_LITE); mobidb-lite (MOBIDB_LITE); IPR034294 (PANTHER); PTHR45724:SF11 (PANTHER); IPR022357 (PROSITE_PATTERNS); CYTOPLASMIC_DOMAIN (PHOBIUS); TRANSMEMBRANE (PHOBIUS); CYTOPLASMIC_DOMAIN (PHOBIUS); TRANSMEMBRANE (PHOBIUS); TRANSMEMBRANE (PHOBIUS); NON_CYTOPLASMIC_DOMAIN (PHOBIUS); CYTOPLASMIC_DOMAIN (PHOBI…	F:GO:0015267; C:GO:0016020; P:GO:0055085	F:channel activity; C:membrane; P:transmembrane transport
Suziblue	[INTERPRO, BLASTED, MAPPED, ANNOTATED]	PB.530	protein REVERSION-TO-ETHYLENE SENSITIVITY1-like isoform X1	970	20	6.42e-120	88.1	4	C:GO:0005783; C:GO:0005794; P:GO:0010104; C:GO:0016021	C:endoplasmic reticulum; C:Golgi apparatus; P:regulation of ethylene-activated signaling pathway; C:integral component of membrane			IPR008496 (PFAM); IPR008496 (PANTHER); PTHR20921:SF3 (PANTHER); CYTOPLASMIC_DOMAIN (PHOBIUS); TRANSMEMBRANE (PHOBIUS); CYTOPLASMIC_DOMAIN (PHOBIUS); NON_CYTOPLASMIC_DOMAIN (PHOBIUS); TRANSMEMBRANE (PHOBIUS); TMhelix (TMHMM); TMhelix (TMHMM)	no GO terms	no GO terms
Suziblue	[INTERPRO, BLASTED, MAPPED, ANNOTATED]	PB.531	Delta(8)-fatty-acid desaturase	2053	20	0	88.6	4	P:GO:0006629; C:GO:0016021; F:GO:0016491; P:GO:0055114	P:lipid metabolic process; C:integral component of membrane; F:oxidoreductase activity; P:oxidation-reduction process			IPR005804 (PFAM); PTHR19353 (PANTHER); PTHR19353:SF28 (PANTHER); NON_CYTOPLASMIC_DOMAIN (PHOBIUS); TRANSMEMBRANE (PHOBIUS); TRANSMEMBRANE (PHOBIUS); TRANSMEMBRANE (PHOBIUS); CYTOPLASMIC_DOMAIN (PHOBIUS); CYTOPLASMIC_DOMAIN (PHOBIUS); NON_CYTOPLASMIC_DOMAIN (PHOBIUS); CYTOPLASMIC_DOMAIN (PHOBIUS); TRANSMEMBRANE (PHOBIUS); NON_CYTOPLASMIC_DOMAIN (PHOBIUS); TRANSMEMBRANE (PHOBIUS); cd03506 (CDD); TM…	P:GO:0006629	P:lipid metabolic process
Suziblue	[INTERPRO, BLASTED, MAPPED, ANNOTATED]	PB.532	NDR1/HIN1-like protein 26	1163	20	1.04e-87	82.69	2	C:GO:0005886; C:GO:0016021	C:plasma membrane; C:integral component of membrane			IPR004864 (PFAM); PTHR31234 (PANTHER); PTHR31234:SF6 (PANTHER)	no GO terms	no GO terms
Suziblue	[INTERPRO, BLASTED, MAPPED, ANNOTATED]	PB.533	protein indeterminate-domain 7-like	2710	20	1.79e-145	65.36	2	F:GO:0003676; F:GO:0046872	F:nucleic acid binding; F:metal ion binding			IPR013087 (SMART); IPR022755 (PFAM); G3DSA:3.30.160.60 (GENE3D); G3DSA:3.30.160.60 (GENE3D); mobidb-lite (MOBIDB_LITE); mobidb-lite (MOBIDB_LITE); mobidb-lite (MOBIDB_LITE); mobidb-lite (MOBIDB_LITE); PTHR10593 (PANTHER); PTHR10593:SF118 (PANTHER); IPR013087 (PROSITE_PATTERNS); IPR013087 (PROSITE_PROFILES); IPR036236 (SUPERFAMILY)	no GO terms	no GO terms
Suziblue	[INTERPRO, BLASTED, MAPPED, ANNOTATED]	PB.534	Eukaryotic initiation factor 4A-14	1656	20	0	98.55	4	F:GO:0003724; F:GO:0003743; F:GO:0005524; P:GO:0006413	F:RNA helicase activity; F:translation initiation factor activity; F:ATP binding; P:translational initiation	EC:3.6.1.3; EC:3.6.4.13; EC:3.6.1.15	Adenosinetriphosphatase; RNA helicase; Nucleoside-triphosphate phosphatase	IPR014001 (SMART); IPR001650 (SMART); G3DSA:3.40.50.300 (GENE3D); G3DSA:3.40.50.300 (GENE3D); IPR011545 (PFAM); IPR001650 (PFAM); PTHR24031:SF698 (PANTHER); PTHR24031 (PANTHER); IPR000629 (PROSITE_PATTERNS); IPR001650 (PROSITE_PROFILES); IPR014014 (PROSITE_PROFILES); IPR014001 (PROSITE_PROFILES); cd17939 (CDD); cd18787 (CDD); IPR027417 (SUPERFAMILY)	F:GO:0003676; F:GO:0005524	F:nucleic acid binding; F:ATP binding
Suziblue	[INTERPRO, BLASTED, MAPPED, ANNOTATED]	PB.535	Eukaryotic initiation factor 4A-14	1779	20	0	98.93	4	F:GO:0003724; F:GO:0003743; F:GO:0005524; P:GO:0006413	F:RNA helicase activity; F:translation initiation factor activity; F:ATP binding; P:translational initiation	EC:3.6.1.3; EC:3.6.4.13; EC:3.6.1.15	Adenosinetriphosphatase; RNA helicase; Nucleoside-triphosphate phosphatase	IPR014001 (SMART); IPR001650 (SMART); G3DSA:3.40.50.300 (GENE3D); IPR011545 (PFAM); G3DSA:3.40.50.300 (GENE3D); IPR001650 (PFAM); PTHR24031:SF698 (PANTHER); PTHR24031 (PANTHER); IPR000629 (PROSITE_PATTERNS); IPR001650 (PROSITE_PROFILES); IPR014014 (PROSITE_PROFILES); IPR014001 (PROSITE_PROFILES); cd17939 (CDD); cd18787 (CDD); IPR027417 (SUPERFAMILY)	F:GO:0003676; F:GO:0005524	F:nucleic acid binding; F:ATP binding
Suziblue	[INTERPRO, BLASTED, MAPPED, ANNOTATED]	PB.536	Eukaryotic initiation factor 4A-14	1814	20	0	98.47	4	F:GO:0003724; F:GO:0003743; F:GO:0005524; P:GO:0006413	F:RNA helicase activity; F:translation initiation factor activity; F:ATP binding; P:translational initiation	EC:3.6.1.3; EC:3.6.4.13; EC:3.6.1.15	Adenosinetriphosphatase; RNA helicase; Nucleoside-triphosphate phosphatase	IPR001650 (SMART); IPR014001 (SMART); G3DSA:3.40.50.300 (GENE3D); G3DSA:3.40.50.300 (GENE3D); IPR001650 (PFAM); IPR011545 (PFAM); PTHR24031 (PANTHER); PTHR24031:SF698 (PANTHER); IPR000629 (PROSITE_PATTERNS); SIGNAL_PEPTIDE_H_REGION (PHOBIUS); SIGNAL_PEPTIDE (PHOBIUS); SIGNAL_PEPTIDE_C_REGION (PHOBIUS); NON_CYTOPLASMIC_DOMAIN (PHOBIUS); SIGNAL_PEPTIDE_N_REGION (PHOBIUS); IPR001650 (PROSITE_PROFILE…	F:GO:0003676; F:GO:0005524	F:nucleic acid binding; F:ATP binding
Suziblue	[INTERPRO, BLASTED, MAPPED, ANNOTATED]	PB.537	cytokinin riboside 5'-monophosphate phosphoribohydrolase LOG8	1471	20	7.2e-140	91.97	4	C:GO:0005634; C:GO:0005829; P:GO:0009691; F:GO:0016799	C:nucleus; C:cytosol; P:cytokinin biosynthetic process; F:hydrolase activity, hydrolyzing N-glycosyl compounds			IPR031100 (PFAM); G3DSA:3.40.50.450 (GENE3D); IPR005269 (TIGRFAM); mobidb-lite (MOBIDB_LITE); PTHR31223:SF4 (PANTHER); PTHR31223 (PANTHER); SSF102405 (SUPERFAMILY)	no GO terms	no GO terms
Suziblue	[INTERPRO, BLASTED, MAPPED, ANNOTATED]	PB.538	Methanol O-anthraniloyltransferase	1517	20	0	76.85	1	F:GO:0016747	F:transferase activity, transferring acyl groups other than amino-acyl groups			IPR023213 (G3DSA:3.30.559.GENE3D); IPR003480 (PFAM); IPR023213 (G3DSA:3.30.559.GENE3D); PTHR31642:SF142 (PANTHER); PTHR31642 (PANTHER)	F:GO:0016747	F:transferase activity, transferring acyl groups other than amino-acyl groups
Suziblue	[INTERPRO, BLASTED, MAPPED, ANNOTATED]	PB.539	Glutamate receptor 3.1 like	1557	20	1.61e-66	72.69	1	C:GO:0016021	C:integral component of membrane			IPR009606 (PFAM); PTHR31769 (PANTHER); PTHR31769:SF6 (PANTHER); TRANSMEMBRANE (PHOBIUS); NON_CYTOPLASMIC_DOMAIN (PHOBIUS); TRANSMEMBRANE (PHOBIUS); CYTOPLASMIC_DOMAIN (PHOBIUS); CYTOPLASMIC_DOMAIN (PHOBIUS); NON_CYTOPLASMIC_DOMAIN (PHOBIUS); TRANSMEMBRANE (PHOBIUS); CYTOPLASMIC_DOMAIN (PHOBIUS); TRANSMEMBRANE (PHOBIUS); TMhelix (TMHMM); TMhelix (TMHMM); TMhelix (TMHMM); TMhelix (TMHMM)	no GO terms	no GO terms
Suziblue	[INTERPRO, BLASTED, MAPPED, ANNOTATED]	PB.540	abscisic acid 8'-hydroxylase 1	1617	20	0	93.82	7	F:GO:0005506; P:GO:0009687; C:GO:0016021; P:GO:0016125; F:GO:0016709; F:GO:0020037; P:GO:0055114	F:iron ion binding; P:abscisic acid metabolic process; C:integral component of membrane; P:sterol metabolic process; F:oxidoreductase activity, acting on paired donors, with incorporation or reduction of molecular oxygen, NAD(P)H as one donor, and incorporation of one atom of oxygen; F:heme binding; P:oxidation-reduction process	EC:1.14.13	Acting on paired donors, with incorporation or reduction of molecular oxygen. The oxygen incorporated need not be derived from O(2)	IPR001128 (PRINTS); IPR002401 (PRINTS); IPR036396 (G3DSA:1.10.630.GENE3D); IPR001128 (PFAM); PTHR24286:SF249 (PANTHER); PTHR24286 (PANTHER); IPR017972 (PROSITE_PATTERNS); NON_CYTOPLASMIC_DOMAIN (PHOBIUS); SIGNAL_PEPTIDE (PHOBIUS); SIGNAL_PEPTIDE_H_REGION (PHOBIUS); SIGNAL_PEPTIDE_C_REGION (PHOBIUS); SIGNAL_PEPTIDE_N_REGION (PHOBIUS); SignalP-noTM (SIGNALP_EUK); IPR036396 (SUPERFAMILY)	F:GO:0005506; F:GO:0016705; F:GO:0020037; P:GO:0055114	F:iron ion binding; F:oxidoreductase activity, acting on paired donors, with incorporation or reduction of molecular oxygen; F:heme binding; P:oxidation-reduction process
Suziblue	[INTERPRO, NO-BLAST]	PB.541	---NA---	906									mobidb-lite (MOBIDB_LITE); mobidb-lite (MOBIDB_LITE); mobidb-lite (MOBIDB_LITE); PTHR31248 (PANTHER); PTHR31248:SF2 (PANTHER); PTHR31248 (PANTHER); PTHR31248:SF2 (PANTHER)	no GO terms	no GO terms
Suziblue	[INTERPRO, BLASTED]	PB.542	protein TRI1-like	658	20	9.65e-54	74.87						no IPS match	no IPS match	no IPS match
Suziblue	[INTERPRO, BLASTED, MAPPED, ANNOTATED]	PB.543	arabinosyltransferase XEG113	2388	20	0	88.55	5	C:GO:0005794; P:GO:0006486; C:GO:0016021; P:GO:0052325; F:GO:0052636	C:Golgi apparatus; P:protein glycosylation; C:integral component of membrane; P:cell wall pectin biosynthetic process; F:arabinosyltransferase activity			IPR005069 (PFAM); mobidb-lite (MOBIDB_LITE); mobidb-lite (MOBIDB_LITE); PTHR46936 (PANTHER); PTHR46936:SF2 (PANTHER)	no GO terms	no GO terms
Suziblue	[INTERPRO, BLASTED, MAPPED, ANNOTATED]	PB.544	urea-proton symporter DUR3	2455	20	0	90.75	4	C:GO:0005886; F:GO:0015204; C:GO:0016021; P:GO:0071918	C:plasma membrane; F:urea transmembrane transporter activity; C:integral component of membrane; P:urea transmembrane transport			IPR001734 (PFAM); IPR038377 (G3DSA:1.20.1730.GENE3D); PTHR46154 (PANTHER); IPR031155 (PTHR46154:PANTHER); TRANSMEMBRANE (PHOBIUS); CYTOPLASMIC_DOMAIN (PHOBIUS); TRANSMEMBRANE (PHOBIUS); NON_CYTOPLASMIC_DOMAIN (PHOBIUS); TRANSMEMBRANE (PHOBIUS); CYTOPLASMIC_DOMAIN (PHOBIUS); NON_CYTOPLASMIC_DOMAIN (PHOBIUS); CYTOPLASMIC_DOMAIN (PHOBIUS); NON_CYTOPLASMIC_DOMAIN (PHOBIUS); NON_CYTOPLASMIC_DOMAIN (PH…	F:GO:0015204; C:GO:0016020; C:GO:0016021; F:GO:0022857; P:GO:0055085; P:GO:0071918	F:urea transmembrane transporter activity; C:membrane; C:integral component of membrane; F:transmembrane transporter activity; P:transmembrane transport; P:urea transmembrane transport
Suziblue	[INTERPRO, BLASTED, MAPPED, ANNOTATED]	PB.545	probable polyamine transporter At1g31830 isoform X1	1879	20	0	90.66	3	C:GO:0016021; F:GO:0022857; P:GO:0055085	C:integral component of membrane; F:transmembrane transporter activity; P:transmembrane transport			PIRSF006060 (PIRSF); IPR002293 (PFAM); G3DSA:1.20.1740.10 (GENE3D); PTHR45826:SF3 (PANTHER); PTHR45826 (PANTHER); NON_CYTOPLASMIC_DOMAIN (PHOBIUS); NON_CYTOPLASMIC_DOMAIN (PHOBIUS); TRANSMEMBRANE (PHOBIUS); TRANSMEMBRANE (PHOBIUS); TRANSMEMBRANE (PHOBIUS); TRANSMEMBRANE (PHOBIUS); TRANSMEMBRANE (PHOBIUS); CYTOPLASMIC_DOMAIN (PHOBIUS); TRANSMEMBRANE (PHOBIUS); CYTOPLASMIC_DOMAIN (PHOBIUS); CYTOPLA…	C:GO:0016020; F:GO:0022857; P:GO:0055085	C:membrane; F:transmembrane transporter activity; P:transmembrane transport
Suziblue	[INTERPRO, BLASTED, MAPPED, ANNOTATED]	PB.546	plastidal glycolate/glycerate translocator 1, chloroplastic	1810	20	0	84.12	1	C:GO:0016021	C:integral component of membrane			IPR007300 (PFAM); mobidb-lite (MOBIDB_LITE); IPR007300 (PANTHER); PTHR30249:SF12 (PANTHER); PTHR30249:SF12 (PANTHER); IPR007300 (PANTHER); TRANSMEMBRANE (PHOBIUS); TRANSMEMBRANE (PHOBIUS); CYTOPLASMIC_DOMAIN (PHOBIUS); NON_CYTOPLASMIC_DOMAIN (PHOBIUS); TRANSMEMBRANE (PHOBIUS); TRANSMEMBRANE (PHOBIUS); CYTOPLASMIC_DOMAIN (PHOBIUS); NON_CYTOPLASMIC_DOMAIN (PHOBIUS); CYTOPLASMIC_DOMAIN (PHOBIUS); CY…	no GO terms	no GO terms
Suziblue	[INTERPRO, BLASTED, MAPPED, ANNOTATED]	PB.547	protein root UVB sensitive 1, chloroplastic isoform X1	2618	20	0	84.47	5	C:GO:0005739; C:GO:0009941; P:GO:0010224; C:GO:0016021; P:GO:0032502	C:mitochondrion; C:chloroplast envelope; P:response to UV-B; C:integral component of membrane; P:developmental process			IPR006968 (PFAM); PTHR12770:SF28 (PANTHER); IPR006968 (PANTHER); TRANSMEMBRANE (PHOBIUS); NON_CYTOPLASMIC_DOMAIN (PHOBIUS); TRANSMEMBRANE (PHOBIUS); NON_CYTOPLASMIC_DOMAIN (PHOBIUS); CYTOPLASMIC_DOMAIN (PHOBIUS)	no GO terms	no GO terms
Suziblue	[INTERPRO, BLASTED, MAPPED, ANNOTATED]	PB.548	26S proteasome non-ATPase regulatory subunit 13 homolog A	1763	20	0	95.8	6	F:GO:0005198; C:GO:0005634; C:GO:0005829; P:GO:0006511; C:GO:0008541; P:GO:0043248	F:structural molecule activity; C:nucleus; C:cytosol; P:ubiquitin-dependent protein catabolic process; C:proteasome regulatory particle, lid subcomplex; P:proteasome assembly			SM00753 (SMART); IPR000717 (SMART); G3DSA:1.25.40.570 (GENE3D); IPR000717 (PFAM); PTHR10539:SF4 (PANTHER); IPR035298 (PANTHER); IPR000717 (PROSITE_PROFILES); IPR036390 (SUPERFAMILY)	no GO terms	no GO terms
Suziblue	[INTERPRO, NO-BLAST]	PB.549	---NA---	2529									no IPS match	no IPS match	no IPS match
Suziblue	[INTERPRO, BLASTED, MAPPED, ANNOTATED]	PB.550	Rust resistance kinase Lr10	1627	20	0	83.04	4	F:GO:0004674; F:GO:0005524; P:GO:0006468; C:GO:0016021	F:protein serine/threonine kinase activity; F:ATP binding; P:protein phosphorylation; C:integral component of membrane			IPR000719 (SMART); G3DSA:3.30.200.20 (GENE3D); G3DSA:1.10.510.10 (GENE3D); IPR001245 (PFAM); PTHR27009 (PANTHER); PTHR27009:SF85 (PANTHER); IPR008271 (PROSITE_PATTERNS); CYTOPLASMIC_DOMAIN (PHOBIUS); TRANSMEMBRANE (PHOBIUS); NON_CYTOPLASMIC_DOMAIN (PHOBIUS); IPR000719 (PROSITE_PROFILES); IPR011009 (SUPERFAMILY); TMhelix (TMHMM)	F:GO:0004672; F:GO:0005524; P:GO:0006468	F:protein kinase activity; F:ATP binding; P:protein phosphorylation
Suziblue	[INTERPRO, BLASTED, MAPPED, ANNOTATED]	PB.551	NAD(P)-binding Rossmann-fold superfamily protein isoform 1	1159	20	3.09e-174	88.02	3	F:GO:0003954; P:GO:0055114; P:GO:1901006	F:NADH dehydrogenase activity; P:oxidation-reduction process; P:ubiquinone-6 biosynthetic process	EC:1.6.99.3	NADH dehydrogenase	IPR016040 (PFAM); G3DSA:3.40.50.720 (GENE3D); PTHR12126 (PANTHER); PTHR12126:SF5 (PANTHER); NON_CYTOPLASMIC_DOMAIN (PHOBIUS); SIGNAL_PEPTIDE_N_REGION (PHOBIUS); SIGNAL_PEPTIDE (PHOBIUS); SIGNAL_PEPTIDE_H_REGION (PHOBIUS); SIGNAL_PEPTIDE_C_REGION (PHOBIUS); SignalP-TM (SIGNALP_GRAM_POSITIVE); IPR036291 (SUPERFAMILY)	no GO terms	no GO terms
Suziblue	[INTERPRO, BLASTED, MAPPED]	PB.552	2-(3-amino-3-carboxypropyl)histidine synthase subunit 1-like	1723	20	4.04e-165	66.56	2	F:GO:0016740; P:GO:0017183	F:transferase activity; P:peptidyl-diphthamide biosynthetic process from peptidyl-histidine			IPR016435 (TIGRFAM); IPR016435 (PFAM); IPR042265 (G3DSA:3.40.50.GENE3D); IPR016435 (PANTHER); PTHR10762:SF1 (PANTHER)	no GO terms	no GO terms
Suziblue	[INTERPRO, BLASTED]	PB.553	hypothetical protein C3L33_21888, partial	989	20	6.14e-125	77.66						mobidb-lite (MOBIDB_LITE); mobidb-lite (MOBIDB_LITE); PTHR35998:SF1 (PANTHER); PTHR35998 (PANTHER)	no GO terms	no GO terms
Suziblue	[INTERPRO, BLASTED, MAPPED, ANNOTATED]	PB.554	binding partner of ACD11 1-like	1286	20	2.17e-92	92.68	1	F:GO:0003723	F:RNA binding			mobidb-lite (MOBIDB_LITE); PTHR32343:SF37 (PANTHER); PTHR32343 (PANTHER); NON_CYTOPLASMIC_DOMAIN (PHOBIUS); CYTOPLASMIC_DOMAIN (PHOBIUS); TRANSMEMBRANE (PHOBIUS)	no GO terms	no GO terms
Suziblue	[INTERPRO, BLASTED]	PB.555	Adenosine monophosphate-protein like	1260	20	1.03e-98	65.29						IPR011990 (G3DSA:1.25.40.GENE3D); mobidb-lite (MOBIDB_LITE); PTHR26312 (PANTHER); PTHR26312:SF123 (PANTHER); IPR013026 (PROSITE_PROFILES); IPR011990 (SUPERFAMILY)	F:GO:0005515	F:protein binding
Suziblue	[INTERPRO, BLASTED, MAPPED, ANNOTATED]	PB.556	inactive poly [ADP-ribose] polymerase RCD1-like isoform X1	2671	20	0	71.02	1	F:GO:0016757	F:transferase activity, transferring glycosyl groups			IPR022003 (PFAM); IPR012317 (PFAM); G3DSA:3.90.228.10 (GENE3D); mobidb-lite (MOBIDB_LITE); PTHR32263:SF5 (PANTHER); PTHR32263 (PANTHER); PS51879 (PROSITE_PROFILES); IPR012317 (PROSITE_PROFILES); SSF56399 (SUPERFAMILY)	F:GO:0003950	F:NAD+ ADP-ribosyltransferase activity
Suziblue	[INTERPRO, BLASTED, MAPPED, ANNOTATED]	PB.557	PLATZ transcription factor family protein	1202	20	1.05e-127	85.91	1	C:GO:0016021	C:integral component of membrane			IPR006734 (PFAM); mobidb-lite (MOBIDB_LITE); mobidb-lite (MOBIDB_LITE); PTHR31065 (PANTHER); PTHR31065:SF44 (PANTHER)	no GO terms	no GO terms
Suziblue	[INTERPRO, BLASTED, MAPPED, ANNOTATED]	PB.558	two-component response regulator-like APRR2 isoform X1	2334	20	0	76.43	5	P:GO:0000160; F:GO:0003677; F:GO:0003700; C:GO:0005634; P:GO:0045893	P:phosphorelay signal transduction system; F:DNA binding; F:DNA-binding transcription factor activity; C:nucleus; P:positive regulation of transcription, DNA-templated			G3DSA:1.10.10.60 (GENE3D); IPR001005 (PFAM); IPR006447 (TIGRFAM); G3DSA:3.40.50.2300 (GENE3D); mobidb-lite (MOBIDB_LITE); mobidb-lite (MOBIDB_LITE); mobidb-lite (MOBIDB_LITE); mobidb-lite (MOBIDB_LITE); PTHR31312:SF4 (PANTHER); PTHR31312 (PANTHER); IPR001789 (PROSITE_PROFILES); IPR017930 (PROSITE_PROFILES); IPR001789 (CDD); IPR011006 (SUPERFAMILY); IPR009057 (SUPERFAMILY)	P:GO:0000160; F:GO:0003677	P:phosphorelay signal transduction system; F:DNA binding
Suziblue	[INTERPRO, BLASTED, MAPPED, ANNOTATED]	PB.559	acetyl-CoA-benzylalcohol acetyltransferase-like	1881	20	1.13e-161	69.04	1	F:GO:0016746	F:transferase activity, transferring acyl groups			IPR023213 (G3DSA:3.30.559.GENE3D); IPR003480 (PFAM); PTHR31623 (PANTHER); PTHR31623:SF18 (PANTHER)	F:GO:0016747	F:transferase activity, transferring acyl groups other than amino-acyl groups
Suziblue	[INTERPRO, BLASTED, MAPPED, ANNOTATED]	PB.560	MND1-interacting protein 1	2419	20	0	84.66	1	F:GO:0016874	F:ligase activity			Coil (COILS); Coil (COILS); Coil (COILS); Coil (COILS); Coil (COILS); IPR013083 (G3DSA:3.30.40.GENE3D); PF13920 (PFAM); mobidb-lite (MOBIDB_LITE); mobidb-lite (MOBIDB_LITE); mobidb-lite (MOBIDB_LITE); mobidb-lite (MOBIDB_LITE); PTHR46405:SF3 (PANTHER); PTHR46405 (PANTHER); IPR001841 (PROSITE_PROFILES); SSF57850 (SUPERFAMILY)	no GO terms	no GO terms
Suziblue	[INTERPRO, BLASTED, MAPPED, ANNOTATED]	PB.561	Haloacid dehalogenase-like hydrolase domain-containing protein Sgpp	1085	20	1.08e-146	88.71	1	F:GO:0016787	F:hydrolase activity			IPR006439 (PRINTS); IPR023198 (G3DSA:1.10.150.GENE3D); IPR006439 (TIGRFAM); IPR023214 (G3DSA:3.40.50.GENE3D); IPR041492 (PFAM); PTHR46193 (PANTHER); PTHR46193:SF9 (PANTHER); cd07505 (CDD); IPR036412 (SUPERFAMILY)	F:GO:0016787	F:hydrolase activity
Suziblue	[INTERPRO, BLASTED, MAPPED, ANNOTATED]	PB.562	dynamin-related protein 1E	2111	20	0	82.27	6	P:GO:0000266; F:GO:0003924; F:GO:0005525; C:GO:0005737; F:GO:0008017; C:GO:0016020	P:mitochondrial fission; F:GTPase activity; F:GTP binding; C:cytoplasm; F:microtubule binding; C:membrane	EC:3.6.1.15	Nucleoside-triphosphate phosphatase	IPR022812 (PRINTS); IPR001401 (SMART); G3DSA:3.40.50.300 (GENE3D); G3DSA:1.20.120.1240 (GENE3D); IPR000375 (PFAM); IPR022812 (PFAM); PTHR11566:SF80 (PANTHER); IPR022812 (PANTHER); IPR019762 (PROSITE_PATTERNS); IPR030381 (PROSITE_PROFILES); IPR001401 (CDD); IPR027417 (SUPERFAMILY)	F:GO:0003924; F:GO:0005525	F:GTPase activity; F:GTP binding
Suziblue	[INTERPRO, BLASTED, MAPPED, ANNOTATED]	PB.563	beta-amylase 3, chloroplastic-like	1878	20	0	90.32	3	P:GO:0000272; F:GO:0016161; F:GO:0102229	P:polysaccharide catabolic process; F:beta-amylase activity; F:amylopectin maltohydrolase activity	EC:3.2.1.2	Beta-amylase	IPR001371 (PRINTS); IPR001554 (PRINTS); IPR001554 (PFAM); G3DSA:3.20.20.80 (GENE3D); PTHR31352:SF35 (PANTHER); IPR001554 (PANTHER); IPR018238 (PROSITE_PATTERNS); IPR017853 (SUPERFAMILY)	P:GO:0000272; F:GO:0016161	P:polysaccharide catabolic process; F:beta-amylase activity
Suziblue	[INTERPRO, BLASTED, MAPPED, ANNOTATED]	PB.564	Phosphatidylinositol 4-phosphate 5-kinase	2230	20	0	74.09	3	C:GO:0016021; F:GO:0016301; P:GO:0016310	C:integral component of membrane; F:kinase activity; P:phosphorylation			IPR003409 (SMART); G3DSA:2.20.110.10 (GENE3D); IPR003409 (PFAM); mobidb-lite (MOBIDB_LITE); mobidb-lite (MOBIDB_LITE); PTHR23084:SF222 (PANTHER); PTHR23084 (PANTHER); NON_CYTOPLASMIC_DOMAIN (PHOBIUS); NON_CYTOPLASMIC_DOMAIN (PHOBIUS); CYTOPLASMIC_DOMAIN (PHOBIUS); TRANSMEMBRANE (PHOBIUS); TRANSMEMBRANE (PHOBIUS); CYTOPLASMIC_DOMAIN (PHOBIUS); TRANSMEMBRANE (PHOBIUS); SSF82185 (SUPERFAMILY); TMhel…	no GO terms	no GO terms
Suziblue	[INTERPRO, BLASTED, MAPPED, ANNOTATED]	PB.565	serine carboxypeptidase-like 50	1660	20	0	86.25	6	F:GO:0004185; C:GO:0005773; P:GO:0006508; F:GO:0030599; P:GO:0043086; F:GO:0046910	F:serine-type carboxypeptidase activity; C:vacuole; P:proteolysis; F:pectinesterase activity; P:negative regulation of catalytic activity; F:pectinesterase inhibitor activity	EC:3.4.21; EC:3.1.1.11; EC:3.4.16; EC:3.1.1.1	Acting on peptide bonds (peptidases); Pectinesterase; Acting on peptide bonds (peptidases); Carboxylesterase	Coil (COILS); IPR001563 (PRINTS); IPR029058 (G3DSA:3.40.50.GENE3D); IPR001563 (PFAM); IPR001563 (PANTHER); PTHR11802:SF58 (PANTHER); IPR033124 (PROSITE_PATTERNS); IPR018202 (PROSITE_PATTERNS); SIGNAL_PEPTIDE (PHOBIUS); SIGNAL_PEPTIDE_C_REGION (PHOBIUS); SIGNAL_PEPTIDE_H_REGION (PHOBIUS); SIGNAL_PEPTIDE_N_REGION (PHOBIUS); NON_CYTOPLASMIC_DOMAIN (PHOBIUS); SignalP-noTM (SIGNALP_EUK); SignalP-TM (S…	F:GO:0004185; P:GO:0006508	F:serine-type carboxypeptidase activity; P:proteolysis
Suziblue	[INTERPRO, BLASTED, MAPPED, ANNOTATED]	PB.566	selenium-binding protein 2	1698	20	0	90.16	1	F:GO:0008430	F:selenium binding			IPR008826 (PFAM); IPR008826 (PANTHER); PTHR23300:SF11 (PANTHER); SSF75011 (SUPERFAMILY)	F:GO:0008430	F:selenium binding
Suziblue	[INTERPRO, BLASTED, MAPPED, ANNOTATED]	PB.567	histidine protein methyltransferase 1 homolog	1608	20	1.05e-163	84.43	2	F:GO:0008168; P:GO:0032259	F:methyltransferase activity; P:methylation			G3DSA:3.40.50.150 (GENE3D); IPR019410 (PFAM); PTHR14614 (PANTHER); PTHR14614:SF39 (PANTHER); IPR029063 (SUPERFAMILY)	no GO terms	no GO terms
Suziblue	[INTERPRO, BLASTED, MAPPED, ANNOTATED]	PB.568	serine hydroxymethyltransferase 4	1733	20	0	96.43	12	F:GO:0004372; P:GO:0006565; F:GO:0008168; F:GO:0008270; P:GO:0019264; F:GO:0030170; P:GO:0032259; P:GO:0035999; P:GO:0046655; F:GO:0050897; F:GO:0070905; P:GO:1904482	F:glycine hydroxymethyltransferase activity; P:L-serine catabolic process; F:methyltransferase activity; F:zinc ion binding; P:glycine biosynthetic process from serine; F:pyridoxal phosphate binding; P:methylation; P:tetrahydrofolate interconversion; P:folic acid metabolic process; F:cobalt ion binding; F:serine binding; P:cellular response to tetrahydrofolate	EC:2.1.2.1	Glycine hydroxymethyltransferase	IPR039429 (PFAM); IPR001085 (PIRSF); IPR015422 (G3DSA:3.90.1150.GENE3D); IPR015421 (G3DSA:3.40.640.GENE3D); IPR001085 (PANTHER); PTHR11680:SF33 (PANTHER); IPR019798 (PROSITE_PATTERNS); IPR001085 (HAMAP); IPR001085 (CDD); IPR015424 (SUPERFAMILY)	F:GO:0003824; F:GO:0004372; P:GO:0019264; F:GO:0030170; P:GO:0035999	F:catalytic activity; F:glycine hydroxymethyltransferase activity; P:glycine biosynthetic process from serine; F:pyridoxal phosphate binding; P:tetrahydrofolate interconversion
Suziblue	[INTERPRO, BLASTED, MAPPED, ANNOTATED]	PB.569	signal peptide peptidase-like 3	2024	20	0	83.86	6	C:GO:0005765; C:GO:0030660; P:GO:0033619; F:GO:0042500; C:GO:0071458; C:GO:0071556	C:lysosomal membrane; C:Golgi-associated vesicle membrane; P:membrane protein proteolysis; F:aspartic endopeptidase activity, intramembrane cleaving; C:integral component of cytoplasmic side of endoplasmic reticulum membrane; C:integral component of lumenal side of endoplasmic reticulum membrane	EC:3.4.23	Acting on peptide bonds (peptidases)	IPR006639 (SMART); G3DSA:3.50.30.30 (GENE3D); IPR003137 (PFAM); IPR007369 (PFAM); PTHR12174:SF74 (PANTHER); IPR007369 (PANTHER); TRANSMEMBRANE (PHOBIUS); TRANSMEMBRANE (PHOBIUS); SIGNAL_PEPTIDE_H_REGION (PHOBIUS); NON_CYTOPLASMIC_DOMAIN (PHOBIUS); CYTOPLASMIC_DOMAIN (PHOBIUS); TRANSMEMBRANE (PHOBIUS); NON_CYTOPLASMIC_DOMAIN (PHOBIUS); NON_CYTOPLASMIC_DOMAIN (PHOBIUS); CYTOPLASMIC_DOMAIN (PHOBIUS)…	F:GO:0004190; C:GO:0016021	F:aspartic-type endopeptidase activity; C:integral component of membrane
Suziblue	[INTERPRO, BLASTED, MAPPED, ANNOTATED]	PB.570	UDP-glucuronate 4-epimerase 6-like	1912	20	0	90.83	3	C:GO:0016021; F:GO:0050378; F:GO:0050662	C:integral component of membrane; F:UDP-glucuronate 4-epimerase activity; F:coenzyme binding	EC:5.1.3.6	UDP-glucuronate 4-epimerase	PR01713 (PRINTS); G3DSA:3.40.50.720 (GENE3D); IPR016040 (PFAM); G3DSA:3.90.25.10 (GENE3D); PTHR43574:SF32 (PANTHER); PTHR43574 (PANTHER); CYTOPLASMIC_DOMAIN (PHOBIUS); NON_CYTOPLASMIC_DOMAIN (PHOBIUS); TRANSMEMBRANE (PHOBIUS); IPR036291 (SUPERFAMILY); TMhelix (TMHMM); TMhelix (TMHMM)	no GO terms	no GO terms
Suziblue	[INTERPRO, BLASTED, MAPPED, ANNOTATED]	PB.571	probable acyl-activating enzyme 16, chloroplastic isoform X1	2156	20	0	89.47	1	F:GO:0008922	F:long-chain fatty acid [acyl-carrier-protein] ligase activity	EC:6.2.1.20	Long-chain-fatty-acid--[acyl-carrier-protein] ligase	IPR020459 (PRINTS); IPR042099 (G3DSA:3.40.50.GENE3D); IPR000873 (PFAM); PTHR43813:SF4 (PANTHER); PTHR43813 (PANTHER); IPR020845 (PROSITE_PATTERNS); cd05922 (CDD); cd17640 (CDD); SSF56801 (SUPERFAMILY)	F:GO:0003824	F:catalytic activity
Suziblue	[INTERPRO, BLASTED, MAPPED, ANNOTATED]	PB.572	selenium-binding protein 1-like	1808	20	0	92.66	1	F:GO:0008430	F:selenium binding			IPR008826 (PFAM); IPR008826 (PANTHER); PTHR23300:SF11 (PANTHER); SSF75011 (SUPERFAMILY)	F:GO:0008430	F:selenium binding
Suziblue	[INTERPRO, NO-BLAST]	PB.573	---NA---	697									mobidb-lite (MOBIDB_LITE); mobidb-lite (MOBIDB_LITE); mobidb-lite (MOBIDB_LITE)	no GO terms	no GO terms
Suziblue	[INTERPRO, BLASTED, MAPPED, ANNOTATED]	PB.574	serine hydroxymethyltransferase 4	1861	20	0	96.74	12	F:GO:0004372; P:GO:0006565; F:GO:0008168; F:GO:0008270; P:GO:0019264; F:GO:0030170; P:GO:0032259; P:GO:0035999; P:GO:0046655; F:GO:0050897; F:GO:0070905; P:GO:1904482	F:glycine hydroxymethyltransferase activity; P:L-serine catabolic process; F:methyltransferase activity; F:zinc ion binding; P:glycine biosynthetic process from serine; F:pyridoxal phosphate binding; P:methylation; P:tetrahydrofolate interconversion; P:folic acid metabolic process; F:cobalt ion binding; F:serine binding; P:cellular response to tetrahydrofolate	EC:2.1.2.1	Glycine hydroxymethyltransferase	IPR039429 (PFAM); IPR015422 (G3DSA:3.90.1150.GENE3D); PTHR11680:SF33 (PANTHER); IPR001085 (PANTHER); IPR015424 (SUPERFAMILY)	F:GO:0003824; F:GO:0004372; P:GO:0019264; F:GO:0030170; P:GO:0035999	F:catalytic activity; F:glycine hydroxymethyltransferase activity; P:glycine biosynthetic process from serine; F:pyridoxal phosphate binding; P:tetrahydrofolate interconversion
Suziblue	[INTERPRO, BLASTED, MAPPED, ANNOTATED]	PB.575	signal peptide peptidase-like 3	2176	20	0	83.65	6	C:GO:0005765; C:GO:0030660; P:GO:0033619; F:GO:0042500; C:GO:0071458; C:GO:0071556	C:lysosomal membrane; C:Golgi-associated vesicle membrane; P:membrane protein proteolysis; F:aspartic endopeptidase activity, intramembrane cleaving; C:integral component of cytoplasmic side of endoplasmic reticulum membrane; C:integral component of lumenal side of endoplasmic reticulum membrane	EC:3.4.23	Acting on peptide bonds (peptidases)	IPR006639 (SMART); G3DSA:3.50.30.30 (GENE3D); IPR003137 (PFAM); IPR007369 (PFAM); PTHR12174:SF74 (PANTHER); IPR007369 (PANTHER); TRANSMEMBRANE (PHOBIUS); TRANSMEMBRANE (PHOBIUS); SIGNAL_PEPTIDE_H_REGION (PHOBIUS); NON_CYTOPLASMIC_DOMAIN (PHOBIUS); CYTOPLASMIC_DOMAIN (PHOBIUS); TRANSMEMBRANE (PHOBIUS); NON_CYTOPLASMIC_DOMAIN (PHOBIUS); NON_CYTOPLASMIC_DOMAIN (PHOBIUS); CYTOPLASMIC_DOMAIN (PHOBIUS)…	F:GO:0004190; C:GO:0016021	F:aspartic-type endopeptidase activity; C:integral component of membrane
Suziblue	[INTERPRO, BLASTED, MAPPED, ANNOTATED]	PB.576	pentatricopeptide repeat-containing protein At2g13600 isoform X1	3488	20	0	81.4	2	P:GO:0009451; C:GO:0043231	P:RNA modification; C:intracellular membrane-bounded organelle			IPR002885 (PFAM); IPR011990 (G3DSA:1.25.40.GENE3D); IPR011990 (G3DSA:1.25.40.GENE3D); IPR011990 (G3DSA:1.25.40.GENE3D); IPR002885 (TIGRFAM); IPR002885 (PFAM); PTHR24015 (PANTHER); IPR002885 (PROSITE_PROFILES); IPR002885 (PROSITE_PROFILES); IPR002885 (PROSITE_PROFILES); IPR002885 (PROSITE_PROFILES); IPR002885 (PROSITE_PROFILES); IPR002885 (PROSITE_PROFILES); IPR002885 (PROSITE_PROFILES); IPR002885…	F:GO:0005515	F:protein binding
Suziblue	[INTERPRO, BLASTED, MAPPED, ANNOTATED]	PB.577	UDP-glucuronate 4-epimerase 6-like	2208	20	0	91.1	3	F:GO:0003824; C:GO:0016021; F:GO:0050662	F:catalytic activity; C:integral component of membrane; F:coenzyme binding			IPR016040 (PFAM); G3DSA:3.40.50.720 (GENE3D); PTHR43574:SF32 (PANTHER); PTHR43574 (PANTHER); CYTOPLASMIC_DOMAIN (PHOBIUS); NON_CYTOPLASMIC_DOMAIN (PHOBIUS); TRANSMEMBRANE (PHOBIUS); IPR036291 (SUPERFAMILY); TMhelix (TMHMM); TMhelix (TMHMM)	no GO terms	no GO terms
Suziblue	[INTERPRO, BLASTED, MAPPED, ANNOTATED]	PB.578	methyltransferase-like protein 13	2710	20	0	80.66	3	F:GO:0008168; C:GO:0016021; P:GO:0032259	F:methyltransferase activity; C:integral component of membrane; P:methylation			IPR013216 (PFAM); G3DSA:3.40.50.150 (GENE3D); mobidb-lite (MOBIDB_LITE); PTHR12176 (PANTHER); PTHR12176:SF18 (PANTHER); cd02440 (CDD); IPR029063 (SUPERFAMILY); IPR029063 (SUPERFAMILY)	F:GO:0008168	F:methyltransferase activity
Suziblue	[INTERPRO, BLASTED, MAPPED, ANNOTATED]	PB.579	beta-galactosidase 9 isoform X1	3154	20	0	84.85	5	F:GO:0004565; C:GO:0005618; C:GO:0005774; P:GO:0005975; F:GO:0030246	F:beta-galactosidase activity; C:cell wall; C:vacuolar membrane; P:carbohydrate metabolic process; F:carbohydrate binding	EC:3.2.1.23	Beta-galactosidase	IPR001944 (PRINTS); IPR008979 (G3DSA:2.60.120.GENE3D); IPR000922 (PFAM); IPR031330 (PFAM); IPR043159 (G3DSA:2.60.120.GENE3D); IPR041392 (PFAM); G3DSA:3.20.20.80 (GENE3D); IPR001944 (PANTHER); PTHR23421:SF129 (PANTHER); IPR019801 (PROSITE_PATTERNS); TRANSMEMBRANE (PHOBIUS); NON_CYTOPLASMIC_DOMAIN (PHOBIUS); NON_CYTOPLASMIC_DOMAIN (PHOBIUS); TRANSMEMBRANE (PHOBIUS); CYTOPLASMIC_DOMAIN (PHOBIUS); IP…	F:GO:0004553; P:GO:0005975; F:GO:0030246	F:hydrolase activity, hydrolyzing O-glycosyl compounds; P:carbohydrate metabolic process; F:carbohydrate binding
Suziblue	[INTERPRO, BLASTED, MAPPED, ANNOTATED]	PB.580	beta-galactosidase 9 isoform X1	3104	20	0	85.77	5	F:GO:0004565; C:GO:0005618; C:GO:0005774; P:GO:0005975; F:GO:0030246	F:beta-galactosidase activity; C:cell wall; C:vacuolar membrane; P:carbohydrate metabolic process; F:carbohydrate binding	EC:3.2.1.23	Beta-galactosidase	IPR001944 (PRINTS); IPR041392 (PFAM); IPR000922 (PFAM); IPR043159 (G3DSA:2.60.120.GENE3D); G3DSA:3.20.20.80 (GENE3D); IPR008979 (G3DSA:2.60.120.GENE3D); IPR031330 (PFAM); PTHR23421:SF129 (PANTHER); IPR001944 (PANTHER); IPR019801 (PROSITE_PATTERNS); SIGNAL_PEPTIDE_H_REGION (PHOBIUS); NON_CYTOPLASMIC_DOMAIN (PHOBIUS); SIGNAL_PEPTIDE_C_REGION (PHOBIUS); SIGNAL_PEPTIDE (PHOBIUS); SIGNAL_PEPTIDE_N_REG…	F:GO:0004553; P:GO:0005975; F:GO:0030246	F:hydrolase activity, hydrolyzing O-glycosyl compounds; P:carbohydrate metabolic process; F:carbohydrate binding
Suziblue	[INTERPRO, BLASTED, MAPPED, ANNOTATED]	PB.581	Delta(24)-sterol reductase	2128	20	0	95.55	6	C:GO:0005737; P:GO:0008202; C:GO:0016021; F:GO:0016628; P:GO:0055114; F:GO:0071949	C:cytoplasm; P:steroid metabolic process; C:integral component of membrane; F:oxidoreductase activity, acting on the CH-CH group of donors, NAD or NADP as acceptor; P:oxidation-reduction process; F:FAD binding			IPR016169 (G3DSA:3.30.465.GENE3D); IPR006094 (PFAM); mobidb-lite (MOBIDB_LITE); PTHR10801:SF13 (PANTHER); IPR040165 (PANTHER); NON_CYTOPLASMIC_DOMAIN (PHOBIUS); TRANSMEMBRANE (PHOBIUS); CYTOPLASMIC_DOMAIN (PHOBIUS); IPR016166 (PROSITE_PROFILES); IPR036318 (SUPERFAMILY); TMhelix (TMHMM)	F:GO:0016491; F:GO:0050660; P:GO:0055114; F:GO:0071949	F:oxidoreductase activity; F:flavin adenine dinucleotide binding; P:oxidation-reduction process; F:FAD binding
Suziblue	[INTERPRO, BLASTED, MAPPED, ANNOTATED]	PB.582	methyltransferase-like protein 13	2711	20	0	80.75	3	F:GO:0008168; C:GO:0016021; P:GO:0032259	F:methyltransferase activity; C:integral component of membrane; P:methylation			IPR013216 (PFAM); G3DSA:3.40.50.150 (GENE3D); mobidb-lite (MOBIDB_LITE); PTHR12176:SF18 (PANTHER); PTHR12176 (PANTHER); cd02440 (CDD); IPR029063 (SUPERFAMILY); IPR029063 (SUPERFAMILY)	F:GO:0008168	F:methyltransferase activity
Suziblue	[INTERPRO, BLASTED, MAPPED, ANNOTATED]	PB.583	Non-lysosomal glucosylceramidase	3926	20	0	84.97	10	F:GO:0004348; F:GO:0004362; C:GO:0005886; P:GO:0006680; P:GO:0006749; P:GO:0045454; F:GO:0050660; F:GO:0050661; P:GO:0055114; P:GO:0098869	F:glucosylceramidase activity; F:glutathione-disulfide reductase activity; C:plasma membrane; P:glucosylceramide catabolic process; P:glutathione metabolic process; P:cell redox homeostasis; F:flavin adenine dinucleotide binding; F:NADP binding; P:oxidation-reduction process; P:cellular oxidant detoxification	EC:1.8.1.7; EC:3.2.1.45	Glutathione-disulfide reductase; Glucosylceramidase	IPR006775 (PFAM); IPR012341 (G3DSA:1.50.10.GENE3D); IPR024462 (PFAM); mobidb-lite (MOBIDB_LITE); mobidb-lite (MOBIDB_LITE); PTHR12654:SF21 (PANTHER); PTHR12654 (PANTHER); IPR008928 (SUPERFAMILY)	F:GO:0003824; F:GO:0004553	F:catalytic activity; F:hydrolase activity, hydrolyzing O-glycosyl compounds
Suziblue	[INTERPRO, BLASTED, MAPPED, ANNOTATED]	PB.584	mitogen-activated protein kinase 15-like isoform X1	2485	20	0	84.61	3	P:GO:0000165; F:GO:0004707; F:GO:0005524	P:MAPK cascade; F:MAP kinase activity; F:ATP binding	EC:2.7.11.24	Mitogen-activated protein kinase	G3DSA:3.30.200.20 (GENE3D); G3DSA:1.10.510.10 (GENE3D); IPR000719 (PFAM); mobidb-lite (MOBIDB_LITE); mobidb-lite (MOBIDB_LITE); PTHR24055:SF211 (PANTHER); PTHR24055 (PANTHER); IPR017441 (PROSITE_PATTERNS); IPR000719 (PROSITE_PROFILES); IPR011009 (SUPERFAMILY)	F:GO:0004672; F:GO:0005524; P:GO:0006468	F:protein kinase activity; F:ATP binding; P:protein phosphorylation
Suziblue	[INTERPRO, BLASTED, MAPPED, ANNOTATED]	PB.585	probable pectate lyase 8	2222	20	0	92.17	4	C:GO:0016021; F:GO:0030570; P:GO:0045490; F:GO:0046872	C:integral component of membrane; F:pectate lyase activity; P:pectin catabolic process; F:metal ion binding	EC:4.2.2.2	Pectate lyase	IPR018082 (PRINTS); IPR002022 (SMART); IPR002022 (PFAM); IPR012334 (G3DSA:2.160.20.GENE3D); mobidb-lite (MOBIDB_LITE); mobidb-lite (MOBIDB_LITE); PTHR31683 (PANTHER); PTHR31683:SF91 (PANTHER); NON_CYTOPLASMIC_DOMAIN (PHOBIUS); SIGNAL_PEPTIDE_H_REGION (PHOBIUS); SIGNAL_PEPTIDE (PHOBIUS); SIGNAL_PEPTIDE_N_REGION (PHOBIUS); SIGNAL_PEPTIDE_C_REGION (PHOBIUS); SignalP-noTM (SIGNALP_EUK); SignalP-TM (S…	no GO terms	no GO terms
Suziblue	[INTERPRO, BLASTED, MAPPED, ANNOTATED]	PB.586	eukaryotic translation initiation factor 3 subunit D-like	2162	20	0	95.56	7	P:GO:0001732; P:GO:0002191; F:GO:0003743; C:GO:0005852; C:GO:0016282; C:GO:0033290; F:GO:0098808	P:formation of cytoplasmic translation initiation complex; P:cap-dependent translational initiation; F:translation initiation factor activity; C:eukaryotic translation initiation factor 3 complex; C:eukaryotic 43S preinitiation complex; C:eukaryotic 48S preinitiation complex; F:mRNA cap binding			IPR007783 (PFAM); PTHR12399:SF1 (PANTHER); IPR007783 (PANTHER)	F:GO:0003743; C:GO:0005737; C:GO:0005852	F:translation initiation factor activity; C:cytoplasm; C:eukaryotic translation initiation factor 3 complex
Suziblue	[INTERPRO, BLASTED, MAPPED, ANNOTATED]	PB.587	beta-glucuronosyltransferase GlcAT14A	1846	20	0	82.54	3	C:GO:0005794; C:GO:0016021; F:GO:0016740	C:Golgi apparatus; C:integral component of membrane; F:transferase activity			IPR003406 (PFAM); mobidb-lite (MOBIDB_LITE); mobidb-lite (MOBIDB_LITE); PTHR45719 (PANTHER); PTHR45719:SF10 (PANTHER); SIGNAL_PEPTIDE_C_REGION (PHOBIUS); SIGNAL_PEPTIDE (PHOBIUS); NON_CYTOPLASMIC_DOMAIN (PHOBIUS); SIGNAL_PEPTIDE_H_REGION (PHOBIUS); SIGNAL_PEPTIDE_N_REGION (PHOBIUS); SignalP-TM (SIGNALP_GRAM_POSITIVE)	C:GO:0016020	C:membrane
Suziblue	[INTERPRO, BLASTED, MAPPED, ANNOTATED]	PB.588	beta-amylase 1, chloroplastic-like	1624	20	0	93.61	3	P:GO:0000272; F:GO:0016161; F:GO:0102229	P:polysaccharide catabolic process; F:beta-amylase activity; F:amylopectin maltohydrolase activity	EC:3.2.1.2	Beta-amylase	IPR001371 (PRINTS); IPR001554 (PRINTS); IPR001554 (PFAM); G3DSA:3.20.20.80 (GENE3D); PTHR31352:SF31 (PANTHER); IPR001554 (PANTHER); IPR018238 (PROSITE_PATTERNS); IPR018238 (PROSITE_PATTERNS); IPR017853 (SUPERFAMILY)	P:GO:0000272; F:GO:0016161	P:polysaccharide catabolic process; F:beta-amylase activity
Suziblue	[INTERPRO, BLASTED, MAPPED, ANNOTATED]	PB.589	beta-amylase 1, chloroplastic-like	2150	20	0	87.69	3	P:GO:0000272; F:GO:0016161; F:GO:0102229	P:polysaccharide catabolic process; F:beta-amylase activity; F:amylopectin maltohydrolase activity	EC:3.2.1.2	Beta-amylase	IPR001371 (PRINTS); IPR001554 (PRINTS); G3DSA:3.20.20.80 (GENE3D); IPR001554 (PFAM); PTHR31352:SF31 (PANTHER); IPR001554 (PANTHER); IPR018238 (PROSITE_PATTERNS); IPR018238 (PROSITE_PATTERNS); IPR017853 (SUPERFAMILY)	P:GO:0000272; F:GO:0016161	P:polysaccharide catabolic process; F:beta-amylase activity
Suziblue	[INTERPRO, NO-BLAST]	PB.590	---NA---	790									mobidb-lite (MOBIDB_LITE); mobidb-lite (MOBIDB_LITE)	no GO terms	no GO terms
Suziblue	[INTERPRO, BLASTED, MAPPED, ANNOTATED]	PB.591	small acidic protein 1	610	20	2.06e-14	83.35	2	P:GO:0009733; P:GO:0040029	P:response to auxin; P:regulation of gene expression, epigenetic			CYTOPLASMIC_DOMAIN (PHOBIUS); SIGNAL_PEPTIDE_H_REGION (PHOBIUS); TRANSMEMBRANE (PHOBIUS); SIGNAL_PEPTIDE_N_REGION (PHOBIUS); SIGNAL_PEPTIDE (PHOBIUS); NON_CYTOPLASMIC_DOMAIN (PHOBIUS); SIGNAL_PEPTIDE_C_REGION (PHOBIUS); SignalP-TM (SIGNALP_GRAM_POSITIVE)	no GO terms	no GO terms
Suziblue	[INTERPRO, BLASTED, MAPPED, ANNOTATED]	PB.592	DEAD-box ATP-dependent RNA helicase 13 isoform X1	2491	20	0	88.01	4	F:GO:0003723; F:GO:0003724; F:GO:0005524; C:GO:0005730	F:RNA binding; F:RNA helicase activity; F:ATP binding; C:nucleolus	EC:3.6.1.3; EC:3.6.4.13; EC:3.6.1.15	Adenosinetriphosphatase; RNA helicase; Nucleoside-triphosphate phosphatase	Coil (COILS); IPR001650 (SMART); IPR014001 (SMART); G3DSA:3.40.50.300 (GENE3D); G3DSA:3.40.50.300 (GENE3D); IPR011545 (PFAM); IPR001650 (PFAM); mobidb-lite (MOBIDB_LITE); mobidb-lite (MOBIDB_LITE); mobidb-lite (MOBIDB_LITE); PTHR24031 (PANTHER); PTHR24031:SF91 (PANTHER); IPR000629 (PROSITE_PATTERNS); IPR014001 (PROSITE_PROFILES); IPR001650 (PROSITE_PROFILES); IPR014014 (PROSITE_PROFILES); cd18787…	F:GO:0003676; F:GO:0005524	F:nucleic acid binding; F:ATP binding
Suziblue	[INTERPRO, BLASTED, MAPPED, ANNOTATED]	PB.593	beta-amylase 1, chloroplastic-like	1986	20	0	86.85	3	P:GO:0000272; F:GO:0016161; F:GO:0102229	P:polysaccharide catabolic process; F:beta-amylase activity; F:amylopectin maltohydrolase activity	EC:3.2.1.2	Beta-amylase	IPR001554 (PRINTS); IPR001371 (PRINTS); IPR001554 (PFAM); G3DSA:3.20.20.80 (GENE3D); IPR001554 (PANTHER); PTHR31352:SF31 (PANTHER); IPR018238 (PROSITE_PATTERNS); IPR018238 (PROSITE_PATTERNS); IPR017853 (SUPERFAMILY)	P:GO:0000272; F:GO:0016161	P:polysaccharide catabolic process; F:beta-amylase activity
Suziblue	[INTERPRO, BLASTED, MAPPED, ANNOTATED]	PB.594	probable folate-biopterin transporter 8, chloroplastic	1939	20	0	81.75	1	C:GO:0016021	C:integral component of membrane			IPR039309 (PFAM); IPR004324 (TIGRFAM); G3DSA:1.20.1250.20 (GENE3D); IPR039309 (PANTHER); PTHR31585:SF12 (PANTHER); NON_CYTOPLASMIC_DOMAIN (PHOBIUS); CYTOPLASMIC_DOMAIN (PHOBIUS); CYTOPLASMIC_DOMAIN (PHOBIUS); NON_CYTOPLASMIC_DOMAIN (PHOBIUS); TRANSMEMBRANE (PHOBIUS); TRANSMEMBRANE (PHOBIUS); TRANSMEMBRANE (PHOBIUS); TRANSMEMBRANE (PHOBIUS); TRANSMEMBRANE (PHOBIUS); TRANSMEMBRANE (PHOBIUS); TRANSM…	C:GO:0016021	C:integral component of membrane
Suziblue	[INTERPRO, BLASTED, MAPPED, ANNOTATED]	PB.595	microtubule-associated protein 70-2-like	2581	20	0	88.08	2	P:GO:0007010; F:GO:0008017	P:cytoskeleton organization; F:microtubule binding			Coil (COILS); Coil (COILS); Coil (COILS); Coil (COILS); Coil (COILS); Coil (COILS); IPR009768 (PFAM); mobidb-lite (MOBIDB_LITE); mobidb-lite (MOBIDB_LITE); mobidb-lite (MOBIDB_LITE); mobidb-lite (MOBIDB_LITE); mobidb-lite (MOBIDB_LITE); PTHR31246:SF19 (PANTHER); IPR009768 (PANTHER)	P:GO:0007010; F:GO:0008017	P:cytoskeleton organization; F:microtubule binding
Suziblue	[INTERPRO, BLASTED, MAPPED, ANNOTATED]	PB.596	MACPF domain-containing protein At4g24290-like	2270	20	0	71.85	2	C:GO:0005886; P:GO:0009626	C:plasma membrane; P:plant-type hypersensitive response			IPR020864 (PFAM); PTHR33199 (PANTHER); PTHR33199:SF2 (PANTHER); IPR020864 (PROSITE_PROFILES)	no GO terms	no GO terms
Suziblue	[INTERPRO, BLASTED, MAPPED, ANNOTATED]	PB.597	eukaryotic translation initiation factor 3 subunit H	1427	20	5.56e-176	98.13	15	P:GO:0001732; F:GO:0003743; C:GO:0005829; C:GO:0005852; P:GO:0006508; F:GO:0008237; P:GO:0009733; P:GO:0009737; P:GO:0009744; P:GO:0009749; C:GO:0016282; C:GO:0033290; P:GO:0034286; C:GO:0042788; P:GO:0045948	P:formation of cytoplasmic translation initiation complex; F:translation initiation factor activity; C:cytosol; C:eukaryotic translation initiation factor 3 complex; P:proteolysis; F:metallopeptidase activity; P:response to auxin; P:response to abscisic acid; P:response to sucrose; P:response to glucose; C:eukaryotic 43S preinitiation complex; C:eukaryotic 48S preinitiation complex; P:response to…			IPR000555 (SMART); IPR000555 (PFAM); G3DSA:3.40.140.10 (GENE3D); IPR027524 (PTHR10410:PANTHER); PTHR10410 (PANTHER); IPR027524 (HAMAP); IPR037518 (PROSITE_PROFILES); IPR027524 (CDD)	F:GO:0003743; F:GO:0005515; C:GO:0005737; C:GO:0005852	F:translation initiation factor activity; F:protein binding; C:cytoplasm; C:eukaryotic translation initiation factor 3 complex
Suziblue	[INTERPRO, BLASTED, MAPPED, ANNOTATED]	PB.598	Sn1-specific diacylglycerol lipase	2812	20	0	76.13	2	P:GO:0006629; C:GO:0016021	P:lipid metabolic process; C:integral component of membrane			IPR029058 (G3DSA:3.40.50.GENE3D); IPR002921 (PFAM); PTHR47030:SF2 (PANTHER); PTHR47030 (PANTHER); SIGNAL_PEPTIDE_H_REGION (PHOBIUS); TRANSMEMBRANE (PHOBIUS); NON_CYTOPLASMIC_DOMAIN (PHOBIUS); CYTOPLASMIC_DOMAIN (PHOBIUS); SIGNAL_PEPTIDE_N_REGION (PHOBIUS); TRANSMEMBRANE (PHOBIUS); TRANSMEMBRANE (PHOBIUS); SIGNAL_PEPTIDE (PHOBIUS); NON_CYTOPLASMIC_DOMAIN (PHOBIUS); CYTOPLASMIC_DOMAIN (PHOBIUS); SI…	P:GO:0006629	P:lipid metabolic process
Suziblue	[INTERPRO, BLASTED, MAPPED, ANNOTATED]	PB.599	P-loop containing nucleoside triphosphate hydrolases superfamily protein isoform 1	1814	20	0	70.11	2	F:GO:0003723; F:GO:0003724	F:RNA binding; F:RNA helicase activity	EC:3.6.1.3; EC:3.6.4.13; EC:3.6.1.15	Adenosinetriphosphatase; RNA helicase; Nucleoside-triphosphate phosphatase	IPR007529 (PFAM); G3DSA:3.30.60.220 (GENE3D); mobidb-lite (MOBIDB_LITE); PTHR24031 (PANTHER); PTHR24031:SF711 (PANTHER); IPR001878 (PROSITE_PROFILES)	F:GO:0003676; F:GO:0008270	F:nucleic acid binding; F:zinc ion binding
Suziblue	[INTERPRO, BLASTED, MAPPED, ANNOTATED]	PB.600	importin beta-like SAD2	4059	20	0	93.66	4	C:GO:0005635; C:GO:0005829; P:GO:0006606; F:GO:0008536	C:nuclear envelope; C:cytosol; P:protein import into nucleus; F:Ran GTPase binding			Coil (COILS); IPR001494 (SMART); IPR011989 (G3DSA:1.25.10.GENE3D); IPR013713 (PFAM); IPR001494 (PFAM); mobidb-lite (MOBIDB_LITE); mobidb-lite (MOBIDB_LITE); mobidb-lite (MOBIDB_LITE); mobidb-lite (MOBIDB_LITE); PTHR10997 (PANTHER); PTHR10997:SF57 (PANTHER); SIGNAL_PEPTIDE_C_REGION (PHOBIUS); NON_CYTOPLASMIC_DOMAIN (PHOBIUS); SIGNAL_PEPTIDE_H_REGION (PHOBIUS); SIGNAL_PEPTIDE_N_REGION (PHOBIUS); SI…	P:GO:0006886; F:GO:0008536	P:intracellular protein transport; F:Ran GTPase binding
Suziblue	[INTERPRO, BLASTED]	PB.601	Pentatricopeptide repeat (PPR) superfamily protein isoform 2	1880	20	0	75.51						IPR037119 (G3DSA:3.20.180.GENE3D); PTHR13343:SF18 (PANTHER); PTHR13343 (PANTHER); SIGNAL_PEPTIDE_C_REGION (PHOBIUS); SIGNAL_PEPTIDE_H_REGION (PHOBIUS); SIGNAL_PEPTIDE (PHOBIUS); NON_CYTOPLASMIC_DOMAIN (PHOBIUS); SIGNAL_PEPTIDE_N_REGION (PHOBIUS); SSF50475 (SUPERFAMILY)	no GO terms	no GO terms
Suziblue	[INTERPRO, BLASTED, MAPPED, ANNOTATED]	PB.602	aspartic proteinase-like protein 2 isoform X1	2001	20	0	87.2	4	F:GO:0004190; P:GO:0006508; C:GO:0016021; P:GO:0030163	F:aspartic-type endopeptidase activity; P:proteolysis; C:integral component of membrane; P:protein catabolic process	EC:3.4.23	Acting on peptide bonds (peptidases)	IPR001461 (PRINTS); IPR021109 (G3DSA:2.40.70.GENE3D); IPR032861 (PFAM); IPR032799 (PFAM); IPR021109 (G3DSA:2.40.70.GENE3D); PTHR13683:SF685 (PANTHER); IPR001461 (PANTHER); SIGNAL_PEPTIDE_N_REGION (PHOBIUS); SIGNAL_PEPTIDE_H_REGION (PHOBIUS); NON_CYTOPLASMIC_DOMAIN (PHOBIUS); CYTOPLASMIC_DOMAIN (PHOBIUS); SIGNAL_PEPTIDE_C_REGION (PHOBIUS); TRANSMEMBRANE (PHOBIUS); SIGNAL_PEPTIDE (PHOBIUS); IPR0331…	F:GO:0004190; P:GO:0006508	F:aspartic-type endopeptidase activity; P:proteolysis
Suziblue	[INTERPRO, BLASTED, MAPPED, ANNOTATED]	PB.603	solute carrier family 35 member F1-like	1521	20	0	85.46	3	C:GO:0016021; F:GO:0022857; P:GO:0055085	C:integral component of membrane; F:transmembrane transporter activity; P:transmembrane transport			IPR009262 (PFAM); mobidb-lite (MOBIDB_LITE); mobidb-lite (MOBIDB_LITE); mobidb-lite (MOBIDB_LITE); PTHR14233 (PANTHER); PTHR14233:SF16 (PANTHER); CYTOPLASMIC_DOMAIN (PHOBIUS); NON_CYTOPLASMIC_DOMAIN (PHOBIUS); TRANSMEMBRANE (PHOBIUS); NON_CYTOPLASMIC_DOMAIN (PHOBIUS); TRANSMEMBRANE (PHOBIUS); SIGNAL_PEPTIDE (PHOBIUS); TRANSMEMBRANE (PHOBIUS); NON_CYTOPLASMIC_DOMAIN (PHOBIUS); CYTOPLASMIC_DOMAIN (…	C:GO:0016021; F:GO:0022857; P:GO:0055085	C:integral component of membrane; F:transmembrane transporter activity; P:transmembrane transport
Suziblue	[INTERPRO, BLASTED]	PB.604	plant UBX domain-containing protein 11	2047	20	0	63.63						Coil (COILS); IPR001012 (SMART); IPR001012 (PFAM); IPR036249 (G3DSA:3.40.30.GENE3D); G3DSA:3.10.20.90 (GENE3D); mobidb-lite (MOBIDB_LITE); mobidb-lite (MOBIDB_LITE); mobidb-lite (MOBIDB_LITE); mobidb-lite (MOBIDB_LITE); mobidb-lite (MOBIDB_LITE); mobidb-lite (MOBIDB_LITE); mobidb-lite (MOBIDB_LITE); PTHR47770 (PANTHER); IPR001012 (PROSITE_PROFILES); cd01767 (CDD); IPR029071 (SUPERFAMILY); IPR0362…	F:GO:0005515	F:protein binding
Suziblue	[INTERPRO, BLASTED, MAPPED, ANNOTATED]	PB.605	FT-interacting protein 1	3567	20	0	92.95	5	F:GO:0004609; C:GO:0005829; C:GO:0009506; C:GO:0016021; F:GO:0016757	F:phosphatidylserine decarboxylase activity; C:cytosol; C:plasmodesma; C:integral component of membrane; F:transferase activity, transferring glycosyl groups	EC:4.1.1.65	Phosphatidylserine decarboxylase	IPR000008 (SMART); IPR035892 (G3DSA:2.60.40.GENE3D); IPR000008 (PFAM); IPR035892 (G3DSA:2.60.40.GENE3D); IPR035892 (G3DSA:2.60.40.GENE3D); mobidb-lite (MOBIDB_LITE); mobidb-lite (MOBIDB_LITE); PTHR45707:SF28 (PANTHER); PTHR45707 (PANTHER); SIGNAL_PEPTIDE (PHOBIUS); SIGNAL_PEPTIDE_H_REGION (PHOBIUS); SIGNAL_PEPTIDE_N_REGION (PHOBIUS); NON_CYTOPLASMIC_DOMAIN (PHOBIUS); SIGNAL_PEPTIDE_C_REGION (PHOB…	no GO terms	no GO terms
Suziblue	[INTERPRO, BLASTED, MAPPED, ANNOTATED]	PB.606	IAA-amino acid hydrolase ILR1-like 6	2044	20	0	85.37	5	C:GO:0005783; P:GO:0009694; P:GO:0009850; F:GO:0010179; C:GO:0016021	C:endoplasmic reticulum; P:jasmonic acid metabolic process; P:auxin metabolic process; F:IAA-Ala conjugate hydrolase activity; C:integral component of membrane			IPR017439 (TIGRFAM); G3DSA:3.40.630.10 (GENE3D); IPR002933 (PFAM); G3DSA:3.30.70.360 (GENE3D); PTHR11014:SF62 (PANTHER); PTHR11014 (PANTHER); SIGNAL_PEPTIDE_H_REGION (PHOBIUS); SIGNAL_PEPTIDE (PHOBIUS); NON_CYTOPLASMIC_DOMAIN (PHOBIUS); SIGNAL_PEPTIDE_C_REGION (PHOBIUS); SIGNAL_PEPTIDE_N_REGION (PHOBIUS); cd08017 (CDD); IPR036264 (SUPERFAMILY); SSF53187 (SUPERFAMILY)	F:GO:0016787	F:hydrolase activity
Suziblue	[INTERPRO, BLASTED, MAPPED, ANNOTATED]	PB.607	vacuolar protein sorting-associated protein 9A-like	2014	20	0	84.68	4	C:GO:0000325; F:GO:0005089; C:GO:0005802; P:GO:0006886	C:plant-type vacuole; F:Rho guanyl-nucleotide exchange factor activity; C:trans-Golgi network; P:intracellular protein transport			IPR003123 (SMART); IPR003123 (PFAM); IPR041545 (PFAM); IPR037191 (G3DSA:1.20.1050.GENE3D); G3DSA:1.10.246.120 (GENE3D); mobidb-lite (MOBIDB_LITE); PTHR23101:SF110 (PANTHER); PTHR23101 (PANTHER); IPR003123 (PROSITE_PROFILES); IPR037191 (SUPERFAMILY)	no GO terms	no GO terms
Suziblue	[INTERPRO, BLASTED, MAPPED, ANNOTATED]	PB.608	V-type proton ATPase 16 kDa proteolipid subunit	922	20	1.02e-71	99.02	5	C:GO:0005774; C:GO:0016021; C:GO:0033179; F:GO:0046961; P:GO:1902600	C:vacuolar membrane; C:integral component of membrane; C:proton-transporting V-type ATPase, V0 domain; F:proton-transporting ATPase activity, rotational mechanism; P:proton transmembrane transport	EC:7.1.3.1	n/a	IPR000245 (PRINTS); G3DSA:1.20.120.610 (GENE3D); IPR002379 (PFAM); IPR011555 (TIGRFAM); PTHR10263 (PANTHER); PTHR10263:SF40 (PANTHER); TRANSMEMBRANE (PHOBIUS); CYTOPLASMIC_DOMAIN (PHOBIUS); NON_CYTOPLASMIC_DOMAIN (PHOBIUS); TRANSMEMBRANE (PHOBIUS); CYTOPLASMIC_DOMAIN (PHOBIUS); TRANSMEMBRANE (PHOBIUS); NON_CYTOPLASMIC_DOMAIN (PHOBIUS); NON_CYTOPLASMIC_DOMAIN (PHOBIUS); TRANSMEMBRANE (PHOBIUS); cd…	F:GO:0015078; C:GO:0033177; C:GO:0033179; P:GO:1902600	F:proton transmembrane transporter activity; C:proton-transporting two-sector ATPase complex, proton-transporting domain; C:proton-transporting V-type ATPase, V0 domain; P:proton transmembrane transport
Suziblue	[INTERPRO, BLASTED]	PB.609	zinc-ribbon domain protein	684	20	1.77e-49	75.92						mobidb-lite (MOBIDB_LITE)	no GO terms	no GO terms
Suziblue	[INTERPRO, BLASTED, MAPPED, ANNOTATED]	PB.610	small glutamine-rich tetratricopeptide repeat-containing protein isoform X1	1600	20	0	79.16	7	F:GO:0003824; P:GO:0006620; C:GO:0016020; P:GO:0030433; F:GO:0060090; C:GO:0072380; P:GO:1903646	F:catalytic activity; P:posttranslational protein targeting to endoplasmic reticulum membrane; C:membrane; P:ubiquitin-dependent ERAD pathway; F:molecular adaptor activity; C:TRC complex; P:positive regulation of chaperone-mediated protein folding			Coil (COILS); IPR019734 (SMART); IPR011990 (G3DSA:1.25.40.GENE3D); IPR001440 (PFAM); mobidb-lite (MOBIDB_LITE); mobidb-lite (MOBIDB_LITE); mobidb-lite (MOBIDB_LITE); mobidb-lite (MOBIDB_LITE); mobidb-lite (MOBIDB_LITE); PTHR45831 (PANTHER); PTHR45831:SF2 (PANTHER); IPR019734 (PROSITE_PROFILES); IPR019734 (PROSITE_PROFILES); IPR019734 (PROSITE_PROFILES); IPR013026 (PROSITE_PROFILES); IPR011990 (SU…	F:GO:0005515	F:protein binding
Suziblue	[INTERPRO, BLASTED, MAPPED, ANNOTATED]	PB.611	kynurenine--oxoglutarate transaminase 1	1474	20	0	78.64	5	C:GO:0005737; P:GO:0009058; F:GO:0016212; F:GO:0030170; P:GO:0097052	C:cytoplasm; P:biosynthetic process; F:kynurenine-oxoglutarate transaminase activity; F:pyridoxal phosphate binding; P:L-kynurenine metabolic process	EC:2.6.1.7	Kynurenine--oxoglutarate transaminase	IPR004839 (PFAM); IPR015422 (G3DSA:3.90.1150.GENE3D); IPR015421 (G3DSA:3.40.640.GENE3D); PTHR43807:SF20 (PANTHER); PTHR43807 (PANTHER); cd00609 (CDD); IPR015424 (SUPERFAMILY)	F:GO:0003824; P:GO:0009058; F:GO:0030170	F:catalytic activity; P:biosynthetic process; F:pyridoxal phosphate binding
Suziblue	[INTERPRO, BLASTED, MAPPED, ANNOTATED]	PB.612	aminoacylase-1-like isoform X1	1711	20	0	85.44	5	F:GO:0004046; C:GO:0005737; P:GO:0006508; P:GO:0006520; F:GO:0008237	F:aminoacylase activity; C:cytoplasm; P:proteolysis; P:cellular amino acid metabolic process; F:metallopeptidase activity	EC:3.5.1.14	N-acyl-aliphatic-L-amino acid amidohydrolase	G3DSA:3.40.630.10 (GENE3D); G3DSA:3.30.70.360 (GENE3D); IPR010159 (TIGRFAM); G3DSA:3.30.70.1640 (GENE3D); PIRSF036696 (PIRSF); IPR011650 (PFAM); IPR002933 (PFAM); PTHR45892:SF3 (PANTHER); PTHR45892 (PANTHER); SIGNAL_PEPTIDE_C_REGION (PHOBIUS); NON_CYTOPLASMIC_DOMAIN (PHOBIUS); SIGNAL_PEPTIDE (PHOBIUS); SIGNAL_PEPTIDE_N_REGION (PHOBIUS); SIGNAL_PEPTIDE_H_REGION (PHOBIUS); cd05646 (CDD); SignalP-no…	F:GO:0004046; C:GO:0005737; P:GO:0006520; F:GO:0016787	F:aminoacylase activity; C:cytoplasm; P:cellular amino acid metabolic process; F:hydrolase activity
Suziblue	[INTERPRO, BLASTED, MAPPED, ANNOTATED]	PB.613	DIS3-like exonuclease 2 isoform X3	4114	20	0	81.79	7	F:GO:0000175; C:GO:0000932; F:GO:0003723; P:GO:0034427; F:GO:0046872; P:GO:0090503; P:GO:1990074	F:3'-5'-exoribonuclease activity; C:P-body; F:RNA binding; P:nuclear-transcribed mRNA catabolic process, exonucleolytic, 3'-5'; F:metal ion binding; P:RNA phosphodiester bond hydrolysis, exonucleolytic; P:polyuridylation-dependent mRNA catabolic process	EC:3.1.13; EC:3.1.15	Acting on ester bonds; Acting on ester bonds	IPR001900 (SMART); IPR001900 (PFAM); PTHR23355 (PANTHER); PTHR23355:SF9 (PANTHER); IPR022966 (PROSITE_PATTERNS); IPR012340 (SUPERFAMILY)	F:GO:0003723; F:GO:0004540	F:RNA binding; F:ribonuclease activity
Suziblue	[INTERPRO, BLASTED, MAPPED, ANNOTATED]	PB.614	oxysterol-binding protein-related protein 1C-like isoform X1	2881	20	0	93.68	6	C:GO:0005829; F:GO:0015248; P:GO:0015918; C:GO:0016020; F:GO:0032934; C:GO:0043231	C:cytosol; F:sterol transporter activity; P:sterol transport; C:membrane; F:sterol binding; C:intracellular membrane-bounded organelle			Coil (COILS); G3DSA:2.40.160.120 (GENE3D); IPR000648 (PFAM); mobidb-lite (MOBIDB_LITE); mobidb-lite (MOBIDB_LITE); mobidb-lite (MOBIDB_LITE); IPR000648 (PANTHER); PTHR10972:SF163 (PANTHER); IPR037239 (SUPERFAMILY)	no GO terms	no GO terms
Suziblue	[INTERPRO, BLASTED, MAPPED, ANNOTATED]	PB.615	proteasome subunit beta type-3-A	921	20	1.23e-147	99.07	6	F:GO:0004298; C:GO:0005634; C:GO:0005737; P:GO:0010499; C:GO:0019774; P:GO:0043161	F:threonine-type endopeptidase activity; C:nucleus; C:cytoplasm; P:proteasomal ubiquitin-independent protein catabolic process; C:proteasome core complex, beta-subunit complex; P:proteasome-mediated ubiquitin-dependent protein catabolic process	EC:3.4.25	Acting on peptide bonds (peptidases)	IPR001353 (PFAM); IPR029055 (G3DSA:3.60.20.GENE3D); PTHR11599:SF124 (PANTHER); PTHR11599 (PANTHER); IPR016050 (PROSITE_PATTERNS); IPR023333 (PROSITE_PROFILES); IPR033811 (CDD); IPR029055 (SUPERFAMILY)	F:GO:0004175; F:GO:0004298; C:GO:0005839; C:GO:0019774; P:GO:0043161; P:GO:0051603	F:endopeptidase activity; F:threonine-type endopeptidase activity; C:proteasome core complex; C:proteasome core complex, beta-subunit complex; P:proteasome-mediated ubiquitin-dependent protein catabolic process; P:proteolysis involved in cellular protein catabolic process
Suziblue	[INTERPRO, BLASTED, MAPPED, ANNOTATED]	PB.616	probable receptor-like serine/threonine-protein kinase At5g57670	2796	20	0	83.34	6	F:GO:0004675; F:GO:0005524; C:GO:0005886; P:GO:0006468; P:GO:0007178; F:GO:0016787	F:transmembrane receptor protein serine/threonine kinase activity; F:ATP binding; C:plasma membrane; P:protein phosphorylation; P:transmembrane receptor protein serine/threonine kinase signaling pathway; F:hydrolase activity	EC:2.7.11.30	Receptor protein serine/threonine kinase	IPR000719 (SMART); G3DSA:3.30.200.20 (GENE3D); G3DSA:1.10.510.10 (GENE3D); IPR000719 (PFAM); PTHR27001:SF855 (PANTHER); PTHR27001 (PANTHER); IPR008271 (PROSITE_PATTERNS); IPR017441 (PROSITE_PATTERNS); IPR000719 (PROSITE_PROFILES); cd14066 (CDD); IPR011009 (SUPERFAMILY)	F:GO:0004672; F:GO:0005524; P:GO:0006468	F:protein kinase activity; F:ATP binding; P:protein phosphorylation
Suziblue	[INTERPRO, BLASTED, MAPPED, ANNOTATED]	PB.617	UDP-sugar pyrophosphorylase	2424	20	0	90.15	14	F:GO:0003983; C:GO:0005829; P:GO:0006011; P:GO:0009226; P:GO:0009555; F:GO:0010491; F:GO:0017103; P:GO:0033356; P:GO:0046398; P:GO:0046686; F:GO:0047338; F:GO:0047350; P:GO:0052573; C:GO:0090406	F:UTP:glucose-1-phosphate uridylyltransferase activity; C:cytosol; P:UDP-glucose metabolic process; P:nucleotide-sugar biosynthetic process; P:pollen development; F:UTP:arabinose-1-phosphate uridylyltransferase activity; F:UTP:galactose-1-phosphate uridylyltransferase activity; P:UDP-L-arabinose metabolic process; P:UDP-glucuronate metabolic process; P:response to cadmium ion; F:UTP:xylose-1-phos…	EC:2.7.7.44; EC:2.7.7.11; EC:2.7.7.10; EC:2.7.7.64; EC:2.7.7.9	Glucuronate-1-phosphate uridylyltransferase; UTP--xylose-1-phosphate uridylyltransferase; UTP--hexose-1-phosphate uridylyltransferase; UTP-monosaccharide-1-phosphate uridylyltransferase; UTP--glucose-1-phosphate uridylyltransferase	G3DSA:2.160.10.30 (GENE3D); IPR002618 (PFAM); IPR029044 (G3DSA:3.90.550.GENE3D); IPR039741 (PANTHER); PTHR11952:SF9 (PANTHER); cd06424 (CDD); SignalP-TM (SIGNALP_GRAM_POSITIVE); IPR029044 (SUPERFAMILY)	F:GO:0070569	F:uridylyltransferase activity
Suziblue	[INTERPRO, BLASTED, MAPPED, ANNOTATED]	PB.618	30S ribosomal protein S13, chloroplastic	731	20	5.98e-61	77.07	6	F:GO:0003723; F:GO:0003735; C:GO:0005739; P:GO:0006412; C:GO:0009507; C:GO:0015935	F:RNA binding; F:structural constituent of ribosome; C:mitochondrion; P:translation; C:chloroplast; C:small ribosomal subunit			G3DSA:1.10.8.50 (GENE3D); IPR001892 (PFAM); IPR019980 (PTHR10871:PANTHER); PTHR10871 (PANTHER); SIGNAL_PEPTIDE_H_REGION (PHOBIUS); NON_CYTOPLASMIC_DOMAIN (PHOBIUS); SIGNAL_PEPTIDE (PHOBIUS); SIGNAL_PEPTIDE_C_REGION (PHOBIUS); SIGNAL_PEPTIDE_N_REGION (PHOBIUS); IPR001892 (PROSITE_PROFILES); IPR010979 (SUPERFAMILY)	F:GO:0003676; F:GO:0003723; F:GO:0003735; C:GO:0005840; P:GO:0006412	F:nucleic acid binding; F:RNA binding; F:structural constituent of ribosome; C:ribosome; P:translation
Suziblue	[INTERPRO, BLASTED, MAPPED, ANNOTATED]	PB.619	probable protein phosphatase 2C 11	1443	20	0	91.99	6	F:GO:0003924; F:GO:0004724; F:GO:0004767; F:GO:0005525; P:GO:0006470; F:GO:0046872	F:GTPase activity; F:magnesium-dependent protein serine/threonine phosphatase activity; F:sphingomyelin phosphodiesterase activity; F:GTP binding; P:protein dephosphorylation; F:metal ion binding	EC:3.1.3.16; EC:3.1.4.12; EC:3.6.1.15	Protein-serine/threonine phosphatase; Sphingomyelin phosphodiesterase; Nucleoside-triphosphate phosphatase	IPR001932 (SMART); IPR001932 (SMART); IPR036457 (G3DSA:3.60.40.GENE3D); IPR001932 (PFAM); mobidb-lite (MOBIDB_LITE); IPR015655 (PANTHER); PTHR13832:SF634 (PANTHER); IPR000222 (PROSITE_PATTERNS); IPR001932 (PROSITE_PROFILES); IPR001932 (CDD); IPR036457 (SUPERFAMILY)	F:GO:0003824; F:GO:0004722; P:GO:0006470; F:GO:0043169	F:catalytic activity; F:protein serine/threonine phosphatase activity; P:protein dephosphorylation; F:cation binding
Suziblue	[INTERPRO, BLASTED, MAPPED, ANNOTATED]	PB.620	ras-related protein RABC1	1051	20	2.36e-141	96.82	6	F:GO:0003924; F:GO:0005525; C:GO:0005794; C:GO:0005886; P:GO:0006886; P:GO:0032482	F:GTPase activity; F:GTP binding; C:Golgi apparatus; C:plasma membrane; P:intracellular protein transport; P:Rab protein signal transduction	EC:3.6.1.15	Nucleoside-triphosphate phosphatase	PR00449 (PRINTS); SM00175 (SMART); SM00173 (SMART); SM00177 (SMART); SM00174 (SMART); SM00176 (SMART); IPR005225 (TIGRFAM); IPR001806 (PFAM); G3DSA:3.40.50.300 (GENE3D); PTHR24073 (PANTHER); PTHR24073:SF1064 (PANTHER); PS51419 (PROSITE_PROFILES); cd01863 (CDD); IPR027417 (SUPERFAMILY)	F:GO:0003924; F:GO:0005525	F:GTPase activity; F:GTP binding
Suziblue	[INTERPRO, BLASTED, MAPPED, ANNOTATED]	PB.621	2-oxoisovalerate dehydrogenase subunit alpha 1, mitochondrial-like isoform X1	1706	20	0	83.7	2	F:GO:0016624; P:GO:0055114	F:oxidoreductase activity, acting on the aldehyde or oxo group of donors, disulfide as acceptor; P:oxidation-reduction process			IPR001017 (PFAM); G3DSA:3.40.50.970 (GENE3D); PTHR43380 (PANTHER); PTHR43380:SF7 (PANTHER); cd02000 (CDD); IPR029061 (SUPERFAMILY)	F:GO:0016624	F:oxidoreductase activity, acting on the aldehyde or oxo group of donors, disulfide as acceptor
Suziblue	[INTERPRO, BLASTED, MAPPED, ANNOTATED]	PB.622	ATP-binding cassette sub-family A member like	1377	20	3.11e-145	80.85	2	F:GO:0005524; C:GO:0016021	F:ATP binding; C:integral component of membrane			PTHR33133 (PANTHER); PTHR33133:SF5 (PANTHER); CYTOPLASMIC_DOMAIN (PHOBIUS); TRANSMEMBRANE (PHOBIUS); CYTOPLASMIC_DOMAIN (PHOBIUS); NON_CYTOPLASMIC_DOMAIN (PHOBIUS); CYTOPLASMIC_DOMAIN (PHOBIUS); CYTOPLASMIC_DOMAIN (PHOBIUS); NON_CYTOPLASMIC_DOMAIN (PHOBIUS); TRANSMEMBRANE (PHOBIUS); TRANSMEMBRANE (PHOBIUS); TRANSMEMBRANE (PHOBIUS); TRANSMEMBRANE (PHOBIUS); TRANSMEMBRANE (PHOBIUS); NON_CYTOPLASMIC…	no GO terms	no GO terms
Suziblue	[INTERPRO, BLASTED, MAPPED, ANNOTATED]	PB.623	probable beta-1,4-xylosyltransferase IRX10	1625	20	0	86.43	4	C:GO:0005768; C:GO:0005802; P:GO:0006486; F:GO:0016757	C:endosome; C:trans-Golgi network; P:protein glycosylation; F:transferase activity, transferring glycosyl groups			IPR040911 (PFAM); PTHR11062:SF117 (PANTHER); IPR004263 (PANTHER); SIGNAL_PEPTIDE_N_REGION (PHOBIUS); SIGNAL_PEPTIDE_C_REGION (PHOBIUS); NON_CYTOPLASMIC_DOMAIN (PHOBIUS); SIGNAL_PEPTIDE (PHOBIUS); SIGNAL_PEPTIDE_H_REGION (PHOBIUS); TMhelix (TMHMM)	P:GO:0006486; F:GO:0016757	P:protein glycosylation; F:transferase activity, transferring glycosyl groups
Suziblue	[INTERPRO, BLASTED, MAPPED, ANNOTATED]	PB.624	alcohol dehydrogenase	2220	20	0	96.04	6	F:GO:0004024; C:GO:0005829; F:GO:0008270; P:GO:0046294; F:GO:0051903; P:GO:0055114	F:alcohol dehydrogenase activity, zinc-dependent; C:cytosol; F:zinc ion binding; P:formaldehyde catabolic process; F:S-(hydroxymethyl)glutathione dehydrogenase activity; P:oxidation-reduction process	EC:1.1.1.284; EC:1.1.1.1; EC:1.1.1.71	S-(hydroxymethyl)glutathione dehydrogenase; Alcohol dehydrogenase; Alcohol dehydrogenase (NAD(P)(+))	IPR013149 (PFAM); G3DSA:3.40.50.720 (GENE3D); IPR013154 (PFAM); G3DSA:3.90.180.10 (GENE3D); PTHR43880:SF36 (PANTHER); PTHR43880 (PANTHER); IPR002328 (PROSITE_PATTERNS); SIGNAL_PEPTIDE_C_REGION (PHOBIUS); SIGNAL_PEPTIDE_H_REGION (PHOBIUS); SIGNAL_PEPTIDE_N_REGION (PHOBIUS); SIGNAL_PEPTIDE (PHOBIUS); NON_CYTOPLASMIC_DOMAIN (PHOBIUS); cd08301 (CDD); IPR036291 (SUPERFAMILY); IPR011032 (SUPERFAMILY); …	F:GO:0008270; F:GO:0016491; P:GO:0055114	F:zinc ion binding; F:oxidoreductase activity; P:oxidation-reduction process
Suziblue	[INTERPRO, BLASTED, MAPPED, ANNOTATED]	PB.625	putative LOV domain-containing protein	3726	20	0	84.97	3	F:GO:0004672; F:GO:0005524; P:GO:0006468	F:protein kinase activity; F:ATP binding; P:protein phosphorylation			IPR000014 (SMART); IPR001610 (SMART); IPR000719 (SMART); IPR000014 (TIGRFAM); G3DSA:3.30.450.20 (GENE3D); IPR000719 (PFAM); G3DSA:3.30.200.20 (GENE3D); G3DSA:1.10.510.10 (GENE3D); IPR000014 (PFAM); G3DSA:3.30.450.20 (GENE3D); mobidb-lite (MOBIDB_LITE); mobidb-lite (MOBIDB_LITE); mobidb-lite (MOBIDB_LITE); mobidb-lite (MOBIDB_LITE); PTHR45637 (PANTHER); PTHR45637:SF20 (PANTHER); IPR008271 (PROSITE…	F:GO:0004672; F:GO:0005524; P:GO:0006468	F:protein kinase activity; F:ATP binding; P:protein phosphorylation
Suziblue	[INTERPRO, BLASTED, MAPPED, ANNOTATED]	PB.626	chlorophyll a-b binding protein CP26, chloroplastic	1064	20	2.22e-166	90.14	9	P:GO:0009416; C:GO:0009522; C:GO:0009523; C:GO:0009535; P:GO:0009768; C:GO:0010287; C:GO:0016021; F:GO:0016168; P:GO:0018298	P:response to light stimulus; C:photosystem I; C:photosystem II; C:chloroplast thylakoid membrane; P:photosynthesis, light harvesting in photosystem I; C:plastoglobule; C:integral component of membrane; F:chlorophyll binding; P:protein-chromophore linkage			IPR023329 (G3DSA:1.10.3460.GENE3D); IPR022796 (PFAM); PTHR21649:SF73 (PANTHER); IPR001344 (PANTHER); SSF103511 (SUPERFAMILY)	P:GO:0009765; C:GO:0016020	P:photosynthesis, light harvesting; C:membrane
Suziblue	[INTERPRO, BLASTED, MAPPED, ANNOTATED]	PB.627	monooxygenase 1-like	1429	20	0	75.25	1	C:GO:0016020	C:membrane			PR00420 (PRINTS); IPR002938 (PFAM); IPR036188 (G3DSA:3.50.50.GENE3D); PTHR45934:SF2 (PANTHER); PTHR45934 (PANTHER); IPR036188 (SUPERFAMILY)	F:GO:0071949	F:FAD binding
Suziblue	[INTERPRO, BLASTED]	PB.628	regulator of nonsense transcripts 1-like	1600	20	1.62e-51	59.75						mobidb-lite (MOBIDB_LITE); mobidb-lite (MOBIDB_LITE); mobidb-lite (MOBIDB_LITE); mobidb-lite (MOBIDB_LITE); mobidb-lite (MOBIDB_LITE)	no GO terms	no GO terms
Suziblue	[INTERPRO, BLASTED]	PB.629	vacuolar protein sorting-associated protein 9A-like isoform X1	1761	20	0	77.6						IPR003123 (SMART); IPR041545 (PFAM); IPR003123 (PFAM); G3DSA:1.10.246.120 (GENE3D); IPR037191 (G3DSA:1.20.1050.GENE3D); mobidb-lite (MOBIDB_LITE); mobidb-lite (MOBIDB_LITE); mobidb-lite (MOBIDB_LITE); mobidb-lite (MOBIDB_LITE); PTHR23101:SF63 (PANTHER); PTHR23101 (PANTHER); IPR003123 (PROSITE_PROFILES); IPR037191 (SUPERFAMILY)	no GO terms	no GO terms
Suziblue	[INTERPRO, BLASTED, MAPPED, ANNOTATED]	PB.630	alcohol dehydrogenase	1509	20	0	95.68	4	F:GO:0004022; C:GO:0005737; F:GO:0008270; P:GO:0055114	F:alcohol dehydrogenase (NAD+) activity; C:cytoplasm; F:zinc ion binding; P:oxidation-reduction process	EC:1.1.1.1; EC:1.1.1.71	Alcohol dehydrogenase; Alcohol dehydrogenase (NAD(P)(+))	G3DSA:3.40.50.720 (GENE3D); IPR013149 (PFAM); IPR013154 (PFAM); G3DSA:3.90.180.10 (GENE3D); PTHR43880:SF36 (PANTHER); PTHR43880 (PANTHER); IPR002328 (PROSITE_PATTERNS); cd08301 (CDD); IPR036291 (SUPERFAMILY); IPR011032 (SUPERFAMILY); IPR011032 (SUPERFAMILY)	F:GO:0008270; F:GO:0016491; P:GO:0055114	F:zinc ion binding; F:oxidoreductase activity; P:oxidation-reduction process
Suziblue	[INTERPRO, BLASTED, MAPPED, ANNOTATED]	PB.631	E3 ubiquitin-protein ligase	1263	20	1.36e-72	89.94	3	P:GO:0007229; C:GO:0016021; C:GO:0043231	P:integrin-mediated signaling pathway; C:integral component of membrane; C:intracellular membrane-bounded organelle			IPR018639 (PFAM); PTHR35102 (PANTHER); NON_CYTOPLASMIC_DOMAIN (PHOBIUS); TRANSMEMBRANE (PHOBIUS); CYTOPLASMIC_DOMAIN (PHOBIUS); TRANSMEMBRANE (PHOBIUS); CYTOPLASMIC_DOMAIN (PHOBIUS); TMhelix (TMHMM); TMhelix (TMHMM)	no GO terms	no GO terms
[truncated: 15,668 more rows]

## Sheet: Table S2
Table S2. The annotation of fruit-specific transcriptome in Powderblue
[truncated: 15,883 more rows]

[truncated: 3 more sheets: Table S3, Table S4, Table S5]
